# Supplementary material for: N-(4-Chloro­phen­yl)-4-methyl­piperazine-1-carboxamide
Source: Acta Crystallogr Sect E Struct Rep Online. 2011 Aug 27;67(Pt 9):o2453. doi: 10.1107/S1600536811034283 (PMC3200883; doi:10.1107/S1600536811034283)
Supplement: Supplementary file 2 [file e-67-o2453-Isup2.hkl]

# 
# h,k,l, Fc-squared, Fo-squared, sigma(Fo-squared) and status flag 
# 
data_I
_shelx_title ' 1 in Pbcn' 
_shelx_refln_list_code          4 
_shelx_F_calc_maximum      251.92 
_exptl_crystal_F_000      1072.00 
_reflns_d_resolution_high  0.7700 
 
loop_ 
 _symmetry_equiv_pos_as_xyz 
 'x, y, z' 
 '-x+1/2, -y+1/2, z+1/2' 
 '-x, y, -z+1/2' 
 'x+1/2, -y+1/2, -z' 
 '-x, -y, -z' 
 'x-1/2, y-1/2, -z-1/2' 
 'x, -y, z-1/2' 
 '-x-1/2, y-1/2, z' 
 
_cell_length_a    24.9201 
_cell_length_b     9.5033 
_cell_length_c    11.0643 
_cell_angle_alpha  90.000 
_cell_angle_beta   90.000 
_cell_angle_gamma  90.000 
 
_shelx_F_squared_multiplier     1.000 
 
loop_ 
 _refln_index_h 
 _refln_index_k 
 _refln_index_l 
 _refln_F_squared_calc 
 _refln_F_squared_meas 
 _refln_F_squared_sigma 
 _refln_observed_status 
   4   0   0     9702.41     7328.31    119.84 o 
   6   0   0     6909.48     5812.66    120.87 o 
   8   0   0     5297.75     4892.70     67.45 o 
  10   0   0      468.41      406.09      6.89 o 
  12   0   0     4865.55     4538.14     56.43 o 
  14   0   0     9944.20     9629.11    136.07 o 
  16   0   0      297.24      326.08      6.31 o 
  18   0   0      281.66      305.51      7.15 o 
  20   0   0     3619.39     3599.66     54.38 o 
  22   0   0     2286.83     2408.97     66.47 o 
  24   0   0     1289.56     1265.21     46.66 o 
  26   0   0      126.39      130.35      9.28 o 
  30   0   0       52.85        1.28      9.70 o 
   3   1   0      938.78      778.89      6.49 o 
   5   1   0     4480.97     4253.93    192.26 o 
   7   1   0        4.72        2.36      1.49 o 
   9   1   0       44.93       55.39      1.80 o 
  11   1   0       51.44       24.34      1.23 o 
  13   1   0       57.77       92.17      2.22 o 
  15   1   0        2.89        3.21      0.99 o 
  17   1   0      517.34      551.69      5.90 o 
  19   1   0       20.96       19.13      1.64 o 
  21   1   0      641.20      620.80     10.71 o 
  23   1   0       40.22       45.95      3.85 o 
  25   1   0      113.07      111.45      9.12 o 
  27   1   0      152.97      152.27     12.15 o 
  29   1   0      135.99      159.76     22.16 o 
  31   1   0       50.24       62.35     19.96 o 
   0   2   0     9386.14     7219.10    360.85 o 
   2   2   0    25322.01    16285.84    291.02 o 
   4   2   0      225.16      204.93      3.20 o 
   6   2   0      952.54      971.75      9.65 o 
   8   2   0     1028.79      973.79     10.13 o 
  10   2   0        2.17        1.74      1.42 o 
  12   2   0     9048.59     9105.83    118.71 o 
  14   2   0     1108.41     1231.67     17.70 o 
  16   2   0       36.23       37.11      5.20 o 
  18   2   0        8.76        0.20      1.64 o 
  20   2   0      129.63      118.48      7.33 o 
  22   2   0       39.99       36.75      4.81 o 
  24   2   0      597.37      597.87     14.70 o 
  26   2   0      195.39      189.54      9.05 o 
  28   2   0       37.97       33.24      7.83 o 
  30   2   0       91.96      145.38     20.42 o 
   1   3   0     4858.92     4035.04     46.80 o 
   3   3   0     1179.03     1011.86     16.89 o 
   5   3   0     4502.10     4093.16     46.45 o 
   7   3   0     1042.27      856.39      9.55 o 
   9   3   0     4245.10     3995.04     37.83 o 
  11   3   0     1521.64     1474.72     12.28 o 
  13   3   0     1439.25     1423.75     19.52 o 
  15   3   0      232.76      214.85      6.28 o 
  17   3   0      352.37      352.23      8.48 o 
  19   3   0     1100.67     1105.21     21.23 o 
  21   3   0        1.20       -1.53      2.80 o 
  23   3   0       22.23       12.02      4.89 o 
  25   3   0       34.59       34.48      8.51 o 
  27   3   0       71.16       95.25      6.91 o 
  29   3   0       31.75       32.28      8.18 o 
  31   3   0       19.29        0.00      5.95 o 
   0   4   0     2945.70     2644.11     43.59 o 
   2   4   0     1744.16     1897.60     21.63 o 
   4   4   0     1680.32     1847.98     27.82 o 
   6   4   0     1737.11     1584.89     26.47 o 
   8   4   0     4597.38     4251.89     56.53 o 
  10   4   0     1274.89     1298.70     14.91 o 
  12   4   0     3275.38     3597.26     39.77 o 
  14   4   0       46.87       34.58      1.06 o 
  16   4   0      544.97      583.29     13.65 o 
  18   4   0      112.04      133.93     10.33 o 
  20   4   0      503.90      483.95     17.91 o 
  22   4   0       68.39       81.41     11.63 o 
  24   4   0        9.88        5.99      3.95 o 
  26   4   0       18.00       24.68      6.10 o 
  28   4   0      164.62      178.63     11.51 o 
  30   4   0        0.11        7.63      5.31 o 
   1   5   0     3942.95     3978.05     49.70 o 
   3   5   0       86.19      109.90      3.55 o 
   5   5   0      902.59     1127.99     20.05 o 
   7   5   0       20.90       22.09      3.31 o 
   9   5   0     1094.48     1223.27     20.07 o 
  11   5   0      103.36       92.33      4.72 o 
  13   5   0     1116.09     1037.68     13.72 o 
  15   5   0     1021.82     1005.78     14.56 o 
  17   5   0        8.20        3.57      5.40 o 
  19   5   0       31.70       35.22      8.40 o 
  21   5   0      151.31      153.80     11.87 o 
  23   5   0       33.92       33.75     12.38 o 
  25   5   0        4.98        7.42      7.28 o 
  27   5   0        2.43        0.86      4.74 o 
  29   5   0        3.06       -7.79      9.29 o 
   0   6   0     3176.71     3705.98     98.65 o 
   2   6   0     3513.84     3828.89     49.17 o 
   4   6   0        9.59        2.90      2.37 o 
   6   6   0     1329.32     1522.82     29.63 o 
   8   6   0      733.63      696.30     14.26 o 
  10   6   0      204.01      240.03      6.97 o 
  12   6   0      148.20      134.75      5.46 o 
  14   6   0     1311.78     1397.34     20.82 o 
  16   6   0      107.37      125.19      5.21 o 
  18   6   0      704.64      813.42     24.98 o 
  20   6   0       23.80       28.24      9.21 o 
  22   6   0       21.08       13.80      7.49 o 
  24   6   0       21.22        2.31      8.60 o 
  26   6   0       95.84       75.64     50.05 o 
  28   6   0       19.53        9.65      7.80 o 
   1   7   0      585.22      585.74      9.03 o 
   3   7   0      737.41      736.16     14.22 o 
   5   7   0      218.11      224.59      8.11 o 
   7   7   0      452.64      461.17     10.72 o 
   9   7   0     3182.23     3279.74     49.72 o 
  11   7   0     1999.83     2239.28     36.74 o 
  13   7   0     1065.83     1147.19     19.58 o 
  15   7   0        1.68        3.25      2.31 o 
  17   7   0      143.18      115.83      6.42 o 
  19   7   0      431.10      495.74     26.18 o 
  21   7   0       38.58       20.59     20.55 o 
  23   7   0      111.84       68.37     43.52 o 
  25   7   0       34.50       32.43     30.17 o 
   0   8   0      721.03      690.77     14.84 o 
   2   8   0      129.34       93.13      4.67 o 
   4   8   0        0.68        2.61      3.18 o 
   6   8   0       41.18       40.92      4.79 o 
   8   8   0      256.63      241.52      8.69 o 
  10   8   0        1.57        2.02      2.95 o 
  12   8   0      168.76      197.34      7.99 o 
  14   8   0        0.96        5.93      3.39 o 
  16   8   0       19.42       19.24      3.73 o 
  18   8   0        0.14        5.56      8.24 o 
  20   8   0       26.36       44.60     12.48 o 
  22   8   0       35.65       16.84     12.84 o 
  24   8   0        0.10       -6.59     12.91 o 
   1   9   0       92.44      111.90      5.02 o 
   3   9   0      435.33      398.89     10.33 o 
   5   9   0      360.56      326.12      9.82 o 
   7   9   0      166.94      204.06      8.91 o 
   9   9   0      967.11     1071.18     25.51 o 
  11   9   0      321.21      369.83     13.28 o 
  13   9   0        0.20        3.46      3.29 o 
  15   9   0       71.60       89.31      9.06 o 
  17   9   0       86.65      114.30     13.57 o 
  19   9   0       11.66        4.02      8.15 o 
  21   9   0       85.37      105.02     17.19 o 
   0  10   0        6.51       -1.47      6.72 o 
   2  10   0      380.28      404.99     10.29 o 
   4  10   0      278.75      306.27      9.96 o 
   6  10   0      103.72      120.78     32.31 o 
   8  10   0       13.38       15.80      5.08 o 
  10  10   0      205.20      247.71     11.92 o 
  12  10   0       10.60        3.60      3.77 o 
  14  10   0       48.95       57.25      8.48 o 
  16  10   0       17.11       34.50     15.83 o 
  18  10   0        1.07       -1.65     13.64 o 
   1  11   0      157.81      176.68     18.90 o 
   3  11   0       86.94       63.75     45.93 o 
   5  11   0        0.73       -0.38      2.71 o 
   7  11   0      221.31      232.69     10.92 o 
   9  11   0       46.29       47.71     10.21 o 
  11  11   0        0.01       -4.92      4.92 o 
  13  11   0       32.20       45.60      6.41 o 
   0  12   0        4.87        7.69     16.11 o 
   2  12   0        7.61        1.00      6.68 o 
   4  12   0       14.91        4.84      7.72 o 
   6  12   0       49.41       10.18     11.10 o 
   2   1   1     4168.30     3372.28     23.67 o 
   3   1   1       61.01       41.71      1.36 o 
   4   1   1      408.86      517.15      6.39 o 
   5   1   1     1039.32      927.53      6.50 o 
   6   1   1      590.75      574.49      4.37 o 
   7   1   1     5641.43     4955.32     88.64 o 
   8   1   1     1349.87     1453.45     10.80 o 
   9   1   1       11.80       17.50      1.17 o 
  10   1   1       84.70      111.09      1.39 o 
  11   1   1        6.08       14.94      0.72 o 
  12   1   1     1275.44     1364.17      9.30 o 
  13   1   1       97.13       53.50      1.55 o 
  14   1   1      520.21      524.45      4.07 o 
  15   1   1      424.52      425.99      3.67 o 
  16   1   1      773.24      690.38      7.12 o 
  17   1   1        4.87        3.29      1.64 o 
  18   1   1      236.94      220.74      4.47 o 
  19   1   1      855.49      823.54      9.28 o 
  20   1   1       65.22       63.99      2.54 o 
  21   1   1       25.53       25.80      2.04 o 
  22   1   1      322.15      280.19      4.11 o 
  23   1   1       45.31       39.05      2.05 o 
  24   1   1       22.80       25.80      1.52 o 
  25   1   1        0.02        1.58      1.55 o 
  26   1   1        0.63       -0.62      1.57 o 
  27   1   1       97.12      110.58      4.79 o 
  28   1   1       26.71       23.17      4.98 o 
  29   1   1        3.53        0.45      5.47 o 
  30   1   1        0.26        1.82      7.06 o 
  31   1   1        5.27        1.47      7.83 o 
  32   1   1       16.42        4.88      6.75 o 
   0   2   1    31378.23    20932.37    425.14 o 
   1   2   1    12264.29     9602.89    166.72 o 
   2   2   1     2272.63     1987.36     15.33 o 
   3   2   1     5596.19     4897.59     39.53 o 
   4   2   1     1067.02      932.59      7.82 o 
   5   2   1      642.96      531.43      5.64 o 
   6   2   1     2765.02     2424.15     17.43 o 
   7   2   1      108.90      113.23      2.38 o 
   8   2   1     9213.22     8759.04    147.90 o 
   9   2   1       28.15       20.97      1.40 o 
  10   2   1        0.23        0.64      0.71 o 
  11   2   1    12146.81    12136.64    139.94 o 
  12   2   1     1847.90     1695.13     16.71 o 
  13   2   1     2177.20     2166.14     18.53 o 
  14   2   1     2217.20     2112.49     16.94 o 
  15   2   1       94.60      110.21      2.77 o 
  16   2   1     1158.79     1245.88     12.51 o 
  17   2   1     1722.08     1691.98     17.32 o 
  18   2   1      122.18      111.22      4.55 o 
  19   2   1      148.37      136.41      5.21 o 
  20   2   1     2374.94     2393.44     37.14 o 
  21   2   1       16.49       13.79      2.35 o 
  22   2   1       11.71        7.07      2.27 o 
  23   2   1      512.12      573.15      8.83 o 
  24   2   1       14.65       19.56      3.42 o 
  25   2   1        1.68        7.00      2.32 o 
  26   2   1       16.75       18.97      3.08 o 
  27   2   1        0.56       -0.45      1.93 o 
  28   2   1      214.83      213.84      8.46 o 
  29   2   1       22.19       11.92      3.33 o 
  30   2   1       15.56        1.10      5.76 o 
  31   2   1       25.10       10.17     10.14 o 
   1   3   1     1998.37     1976.83     15.72 o 
   2   3   1     8160.50     7301.96     73.31 o 
   3   3   1      124.59      117.17      1.68 o 
   4   3   1        1.98        1.98      1.04 o 
   5   3   1       42.80       34.77      0.96 o 
   6   3   1      138.40      130.18      2.04 o 
   7   3   1      895.00      887.53      6.43 o 
   8   3   1      318.01      274.72      2.84 o 
   9   3   1        0.24        0.99      0.69 o 
  10   3   1      222.49      224.23      2.37 o 
  11   3   1      136.25      143.09      1.45 o 
  12   3   1       22.25       20.39      1.25 o 
  13   3   1      475.71      463.30      5.40 o 
  14   3   1       60.54       52.03      1.61 o 
  15   3   1      339.45      312.82      4.43 o 
  16   3   1      264.22      264.01      6.08 o 
  17   3   1      279.83      285.06      6.00 o 
  18   3   1      187.96      208.48      5.98 o 
  19   3   1      157.51      142.91      4.85 o 
  20   3   1     1288.03     1332.31     15.55 o 
  21   3   1      101.34       99.18      4.43 o 
  22   3   1        0.10        0.12      1.62 o 
  23   3   1        0.02        1.13      1.80 o 
  24   3   1       76.03       47.58      6.52 o 
  25   3   1       88.42       96.23      8.63 o 
  26   3   1        0.07       -0.85      2.22 o 
  27   3   1       19.02       10.30      3.14 o 
  28   3   1        3.46        3.87      2.79 o 
  29   3   1       13.28        5.37      3.27 o 
  30   3   1        1.84        1.95      3.09 o 
  31   3   1       39.08       33.67     37.03 o 
   0   4   1      318.56      278.04      4.97 o 
   1   4   1     2203.20     2336.65     20.08 o 
   2   4   1     1081.60      983.63      9.60 o 
   3   4   1      498.21      516.49      6.58 o 
   4   4   1       22.04       22.29      1.78 o 
   5   4   1      905.85      862.94      9.84 o 
   6   4   1      637.76      611.37      5.90 o 
   7   4   1       37.64       25.71      1.34 o 
   8   4   1      654.33      606.21      5.10 o 
   9   4   1       74.42       70.50      1.59 o 
  10   4   1       47.07       33.61      1.55 o 
  11   4   1       21.72       21.65      1.03 o 
  12   4   1      485.07      544.41      5.21 o 
  13   4   1      266.76      281.02      2.84 o 
  14   4   1       62.86       63.08      2.62 o 
  15   4   1      394.40      385.19      5.16 o 
  16   4   1       41.36       35.45      2.14 o 
  17   4   1       67.96       70.84      3.71 o 
  18   4   1       11.84       15.32      2.98 o 
  19   4   1       47.77       43.77      3.50 o 
  20   4   1       17.70        9.18      2.60 o 
  21   4   1        9.86        9.20      2.38 o 
  22   4   1      450.05      478.74     10.23 o 
  23   4   1       97.03       87.43      6.41 o 
  24   4   1       10.14        4.54      3.79 o 
  25   4   1       91.78       78.10      7.74 o 
  26   4   1       87.03       95.00      6.05 o 
  27   4   1       19.70       21.47      4.51 o 
  28   4   1        6.59       10.03      3.98 o 
  29   4   1        3.27        2.39      4.34 o 
  30   4   1        2.66       -0.10      2.99 o 
   1   5   1     4801.04     4401.80     44.26 o 
   2   5   1     4424.00     4266.87     43.38 o 
   3   5   1      387.17      434.58      5.93 o 
   4   5   1       49.19       30.02      2.14 o 
   5   5   1      629.06      605.83      7.50 o 
   6   5   1      201.85      170.35      2.94 o 
   7   5   1     1234.09     1159.83     10.52 o 
   8   5   1      185.90      161.09      2.88 o 
   9   5   1      693.25      685.32      7.13 o 
  10   5   1      809.74      781.23      8.66 o 
  11   5   1     1187.22     1238.84     11.95 o 
  12   5   1       37.78       38.38      1.72 o 
  13   5   1      594.45      578.69      6.88 o 
  14   5   1      747.08      783.71      7.12 o 
  15   5   1      218.41      203.83      2.44 o 
  16   5   1      152.28      151.19      3.91 o 
  17   5   1        3.97        4.64      1.04 o 
  18   5   1       11.86       12.74      2.67 o 
  19   5   1      174.85      215.09      7.01 o 
  20   5   1       39.28       45.32      4.86 o 
  21   5   1      314.85      350.49     10.28 o 
  22   5   1       94.92      122.48      6.11 o 
  23   5   1       15.19       14.70      3.96 o 
  24   5   1        4.55        7.88      3.58 o 
  25   5   1       93.57       95.14      7.10 o 
  26   5   1        0.04       -2.38      3.26 o 
  27   5   1       63.14       69.38      9.30 o 
  28   5   1        3.03        3.19      3.54 o 
  29   5   1       34.74       30.94      7.64 o 
   0   6   1      179.06      161.02      3.86 o 
   1   6   1      773.22      888.59      9.23 o 
   2   6   1       12.24        5.73      1.13 o 
   3   6   1      168.87      150.75      2.78 o 
   4   6   1       27.17       31.25      1.69 o 
   5   6   1       46.41       53.35      1.75 o 
   6   6   1       82.14       74.18      4.08 o 
   7   6   1       46.14       53.19      2.91 o 
   8   6   1      744.21      751.87     10.26 o 
   9   6   1      230.97      228.88      5.31 o 
  10   6   1      140.99      147.65      4.49 o 
  11   6   1     1224.33     1246.48     15.17 o 
  12   6   1        4.61        7.75      2.01 o 
  13   6   1     1043.39     1099.60     13.27 o 
  14   6   1       26.01       26.26      2.17 o 
  15   6   1      743.77      763.13      8.51 o 
  16   6   1      168.24      154.47      3.10 o 
  17   6   1       82.80       82.33      3.78 o 
  18   6   1       15.10        8.00      1.91 o 
  19   6   1       22.72       25.98      5.56 o 
  20   6   1       84.46      100.62      8.68 o 
  21   6   1        7.51        8.84      4.75 o 
  22   6   1       61.23       38.25     11.19 o 
  23   6   1       16.65       16.30      6.24 o 
  24   6   1        3.16        2.23      6.08 o 
  25   6   1       92.55       86.33     13.86 o 
  26   6   1        6.31        1.24      4.20 o 
  27   6   1        7.25        4.35      5.43 o 
  28   6   1       57.02       51.70     16.67 o 
   1   7   1      266.46      277.55      4.29 o 
   2   7   1        4.75        4.01      1.38 o 
   3   7   1        4.97        5.38      1.09 o 
   4   7   1       13.55       15.73      1.00 o 
   5   7   1       37.07       36.53      3.00 o 
   6   7   1      632.67      671.22     10.27 o 
   7   7   1      343.50      357.29      7.61 o 
   8   7   1      263.81      276.36      6.74 o 
   9   7   1       38.26       48.69      3.79 o 
  10   7   1        3.04        2.36      2.18 o 
  11   7   1      125.25      129.87      5.77 o 
  12   7   1      567.55      581.95      9.17 o 
  13   7   1        1.28        2.35      2.14 o 
  14   7   1       66.91       79.10      3.28 o 
  15   7   1      373.45      394.57      6.69 o 
  16   7   1      470.59      493.13      7.37 o 
  17   7   1       18.92       18.63      1.54 o 
  18   7   1       13.86       17.15      2.40 o 
  19   7   1       13.93       13.73      2.51 o 
  20   7   1       42.12       51.69      9.22 o 
  21   7   1       23.62       13.21      6.87 o 
  22   7   1       32.14        0.63      5.01 o 
  23   7   1        4.89        2.20      4.59 o 
  24   7   1        0.00       -0.54      4.54 o 
  25   7   1       22.02       16.79      8.44 o 
  26   7   1       25.20        3.09      5.46 o 
   0   8   1       62.08       72.89      6.07 o 
   1   8   1       39.51       56.85      2.91 o 
   2   8   1      121.60      128.81      3.07 o 
   3   8   1       75.10       79.96      2.14 o 
   4   8   1       59.18       79.21      3.79 o 
   5   8   1      172.00      181.55      5.84 o 
   6   8   1      315.37      354.99      7.87 o 
   7   8   1      202.11      220.98      6.26 o 
   8   8   1       24.90       24.67      3.68 o 
   9   8   1      676.32      754.68     12.50 o 
  10   8   1       47.48       41.76      4.31 o 
  11   8   1     1048.28     1132.03     15.90 o 
  12   8   1      311.66      365.97      8.56 o 
  13   8   1     1044.93     1138.99     15.67 o 
  14   8   1       76.89       89.12      4.78 o 
  15   8   1      458.10      502.03      9.16 o 
  16   8   1        1.61        2.43      1.69 o 
  17   8   1       16.31       15.79      3.17 o 
  18   8   1      218.31      257.84     10.51 o 
  19   8   1        0.49       -4.38      6.16 o 
  20   8   1        0.10        6.30      6.09 o 
  21   8   1       39.58       50.64      8.06 o 
  22   8   1        2.58        1.77      4.71 o 
  23   8   1        8.06        5.96      6.70 o 
  24   8   1        1.45       -6.44      7.99 o 
   1   9   1       60.78       53.30      3.10 o 
   2   9   1        0.08        2.10      1.37 o 
   3   9   1       87.16       87.83      4.33 o 
   4   9   1       66.54       77.24      4.45 o 
   5   9   1       23.24       21.44      4.11 o 
   6   9   1      113.49      126.69      5.24 o 
   7   9   1      167.08      177.40      6.42 o 
   8   9   1       21.94       24.28      4.18 o 
   9   9   1      625.81      663.53     11.71 o 
  10   9   1       93.62      116.56      6.63 o 
  11   9   1      312.76      370.75      9.14 o 
  12   9   1       13.97       10.74      3.22 o 
  13   9   1       79.46       96.81      5.17 o 
  14   9   1       14.74       14.58      2.97 o 
  15   9   1       12.06        9.30      2.81 o 
  16   9   1        0.15       -0.43      1.56 o 
  17   9   1       44.79       33.09      6.84 o 
  18   9   1      210.12      238.38     13.32 o 
  19   9   1       44.02       65.90     10.10 o 
  20   9   1        0.44        7.04      6.25 o 
  21   9   1       17.89       22.32      7.84 o 
  22   9   1       12.42       25.45     18.77 o 
   0  10   1        0.29       -1.06      1.74 o 
   1  10   1       10.60        4.46      1.31 o 
   2  10   1       39.11       40.45      5.74 o 
   3  10   1        0.17        0.77      2.25 o 
   4  10   1        9.72       11.11      3.59 o 
   5  10   1        5.00        4.39      2.74 o 
   6  10   1       16.77       14.73      3.33 o 
   7  10   1        3.75        1.44      2.59 o 
   8  10   1       80.73       67.22     11.51 o 
   9  10   1        0.00        2.56      2.53 o 
  10  10   1       32.60       25.18      4.28 o 
  11  10   1        1.26        1.52      2.63 o 
  12  10   1      110.39      135.96      6.28 o 
  13  10   1       40.42       46.88      4.37 o 
  14  10   1        0.33       -2.68      2.68 o 
  15  10   1       55.37       70.54      4.98 o 
  16  10   1       23.09       24.92     10.12 o 
  17  10   1        2.64        1.82      7.17 o 
  18  10   1       16.49       24.28     14.90 o 
   1  11   1       39.41        7.51      7.73 o 
   2  11   1       24.65       11.41      6.49 o 
   3  11   1       14.56        6.91      5.71 o 
   4  11   1       72.47       88.06     20.20 o 
   5  11   1       19.44       31.11      4.83 o 
   6  11   1        8.65        3.34      3.38 o 
   7  11   1        6.16        9.61      4.83 o 
   8  11   1        1.01        5.05      3.07 o 
   9  11   1       59.57       56.35      5.86 o 
  10  11   1        0.08        1.05      2.45 o 
  11  11   1       43.17       38.46      5.43 o 
  12  11   1        0.00        1.28      3.57 o 
  13  11   1       15.77       23.01      4.16 o 
  14  11   1       15.64       18.69      4.24 o 
   0  12   1       68.72       73.37     29.88 o 
   1  12   1       56.79       33.06     12.57 o 
   2  12   1        8.72        2.95      4.88 o 
   3  12   1       12.19        7.23      5.60 o 
   4  12   1        1.86        0.56      4.07 o 
   5  12   1        3.09        3.18      5.52 o 
   6  12   1       12.42        2.04      4.49 o 
   7  12   1       18.12        3.45      4.69 o 
   0   0   2     4185.16     3572.36     59.26 o 
   1   0   2     5071.40     4208.28     48.83 o 
   2   0   2     8107.50     7385.09    111.20 o 
   3   0   2    63464.42    35365.54   1834.77 o 
   4   0   2    14565.56    12376.69    403.07 o 
   5   0   2     1439.71     1445.40     16.87 o 
   6   0   2      129.68      117.40      6.48 o 
   7   0   2     4290.43     3924.51     45.12 o 
   8   0   2      229.81      276.95      4.46 o 
   9   0   2    11114.16     9767.95    118.03 o 
  10   0   2     1200.95     1159.58     12.10 o 
  11   0   2     9120.32     8498.24     94.06 o 
  12   0   2      274.37      356.88      5.52 o 
  13   0   2       16.66       19.59      2.11 o 
  14   0   2      331.77      350.39      5.67 o 
  15   0   2     1366.57     1222.86     14.13 o 
  16   0   2     2305.76     2435.92     27.42 o 
  17   0   2     4444.63     4374.36     46.06 o 
  18   0   2      185.38      169.36      4.02 o 
  19   0   2     1177.13     1228.29     15.42 o 
  20   0   2     1917.94     1987.60     24.90 o 
  21   0   2      542.84      541.69      8.24 o 
  22   0   2      446.47      442.52      7.23 o 
  23   0   2        5.96        6.83      1.53 o 
  24   0   2      142.74      175.02      5.93 o 
  25   0   2      156.63      157.21      5.12 o 
  26   0   2      340.67      352.10      6.85 o 
  27   0   2       30.28       28.47      5.23 o 
  28   0   2        7.43        8.19      7.43 o 
  29   0   2       28.92       26.62     11.57 o 
  30   0   2        9.17        2.01      6.22 o 
  31   0   2      404.19      512.60     39.18 o 
  32   0   2        1.06       -0.79      7.17 o 
   1   1   2    12092.90    10481.60     97.01 o 
   2   1   2    20360.99    15970.91    161.31 o 
   3   1   2    11652.70    10178.92     94.28 o 
   4   1   2    10189.71     8896.87    132.12 o 
   5   1   2     3594.22     3182.98     26.22 o 
   6   1   2        0.04       -0.53      0.53 o 
   7   1   2     9524.70     8532.64     70.88 o 
   8   1   2        2.00        0.40      0.70 o 
   9   1   2     2119.31     1956.13     20.56 o 
  10   1   2     1608.31     1446.72     13.13 o 
  11   1   2      185.05      197.92      2.61 o 
  12   1   2      102.75      112.48      2.15 o 
  13   1   2       61.09       44.03      1.93 o 
  14   1   2        1.47        5.55      0.96 o 
  15   1   2      369.80      403.11      4.78 o 
  16   1   2        5.58        2.52      0.75 o 
  17   1   2      185.52      176.94      2.61 o 
  18   1   2      281.19      286.39      3.14 o 
  19   1   2        0.31       -0.71      1.56 o 
  20   1   2      380.01      360.38      6.23 o 
  21   1   2     1491.82     1585.07     17.13 o 
  22   1   2      286.50      319.27      6.33 o 
  23   1   2      271.27      279.84      5.56 o 
  24   1   2      196.53      183.39      3.97 o 
  25   1   2        0.70        1.29      1.25 o 
  26   1   2       15.18       10.15      1.77 o 
  27   1   2        3.28        1.41      2.05 o 
  28   1   2        0.00       -2.54      2.54 o 
  29   1   2       18.55        9.39      5.01 o 
  30   1   2        3.15        0.68      5.10 o 
  31   1   2       22.29       12.03      8.72 o 
   0   2   2     5974.65     5162.63     64.13 o 
   1   2   2     4528.92     4075.43     35.56 o 
   2   2   2     1773.60     1569.92     12.75 o 
   3   2   2        0.09        3.20      1.36 o 
   4   2   2     6280.55     5434.76     48.81 o 
   5   2   2      875.49      855.70      7.85 o 
   6   2   2      416.13      383.03      4.12 o 
   7   2   2       18.25       14.00      1.30 o 
   8   2   2     4617.09     4443.33     32.97 o 
   9   2   2      249.99      259.29      2.83 o 
  10   2   2        2.61        3.24      0.73 o 
  11   2   2       72.26       82.16      1.71 o 
  12   2   2      101.06      122.06      1.38 o 
  13   2   2       68.82       64.69      1.94 o 
  14   2   2      236.34      239.31      3.48 o 
  15   2   2      156.94      168.97      3.46 o 
  16   2   2       34.79       44.35      1.98 o 
  17   2   2      101.02      108.82      2.81 o 
  18   2   2      140.26      136.12      3.52 o 
  19   2   2      612.09      644.24      7.98 o 
  20   2   2       11.71        8.07      1.64 o 
  21   2   2      427.45      412.86      6.94 o 
  22   2   2       16.13       20.38      2.14 o 
  23   2   2      201.25      192.65      7.58 o 
  24   2   2       84.30       80.44      3.92 o 
  25   2   2        2.68        5.18      2.61 o 
  26   2   2       19.68       15.72      2.87 o 
  27   2   2       10.82        8.67      2.83 o 
  28   2   2       72.35       74.29      5.20 o 
  29   2   2       18.92        8.86      4.10 o 
  30   2   2        1.65        8.79      7.31 o 
  31   2   2        3.49        0.79      6.95 o 
   1   3   2     1175.30     1060.33      9.93 o 
   2   3   2     7919.54     6880.21     61.51 o 
   3   3   2       31.64       30.93      1.88 o 
   4   3   2     1067.61      897.74      7.80 o 
   5   3   2       79.30       75.63      2.49 o 
   6   3   2        0.05        0.82      0.81 o 
   7   3   2      396.72      343.18      4.08 o 
   8   3   2     3550.98     3425.33     25.78 o 
   9   3   2     1792.96     1947.47     14.47 o 
  10   3   2        8.68        0.85      0.90 o 
  11   3   2      347.27      397.04      4.58 o 
  12   3   2      215.96      170.88      3.10 o 
  13   3   2      819.30      793.16      8.64 o 
  14   3   2        4.23        5.70      1.23 o 
  15   3   2      137.67      138.23      3.25 o 
  16   3   2      950.34     1029.52     13.40 o 
  17   3   2        9.65        8.80      1.41 o 
  18   3   2       99.60      118.76      3.84 o 
  19   3   2      312.66      327.28      6.54 o 
  20   3   2       92.78       75.00      2.54 o 
  21   3   2        0.44        5.27      3.46 o 
  22   3   2      503.31      507.94     10.27 o 
  23   3   2        9.43        6.98      2.66 o 
  24   3   2       34.64       40.10      4.27 o 
  25   3   2        9.24       13.62      3.96 o 
  26   3   2        0.06        1.19      2.16 o 
  27   3   2       22.49       23.06      3.73 o 
  28   3   2       32.55       28.21      4.96 o 
  29   3   2       31.33       26.37      4.22 o 
  30   3   2       74.96       78.07     27.86 o 
  31   3   2        0.39       -0.02      3.41 o 
   0   4   2     1699.28     1583.00     21.03 o 
   1   4   2      209.95      271.86      4.23 o 
   2   4   2     1835.90     1821.84     16.91 o 
   3   4   2      564.04      470.46      5.00 o 
   4   4   2     1198.55     1219.82     26.73 o 
   5   4   2     1649.43     1534.60     14.80 o 
   6   4   2        0.99        2.43      1.20 o 
   7   4   2       13.52       18.18      1.18 o 
   8   4   2     1721.68     1738.23     15.18 o 
   9   4   2     4064.95     3984.80     49.15 o 
  10   4   2      229.18      237.21      3.39 o 
  11   4   2        1.03        1.87      0.83 o 
  12   4   2      415.48      405.86      4.24 o 
  13   4   2      510.04      519.70      4.96 o 
  14   4   2       74.31       69.66      2.98 o 
  15   4   2        9.06        9.67      1.45 o 
  16   4   2        8.10        5.02      1.61 o 
  17   4   2      231.42      228.22      4.10 o 
  18   4   2       28.74       30.88      1.67 o 
  19   4   2      259.42      272.45      7.72 o 
  20   4   2      171.39      166.00      7.06 o 
  21   4   2      182.11      208.73      7.52 o 
  22   4   2       15.55       10.63      2.52 o 
  23   4   2       64.19       74.58      5.52 o 
  24   4   2       57.00       52.03      5.04 o 
  25   4   2      133.66      148.24      6.29 o 
  26   4   2       13.34       12.92      3.54 o 
  27   4   2       28.96       21.87      4.18 o 
  28   4   2        9.03        6.19      3.55 o 
  29   4   2       73.36       75.36     10.30 o 
  30   4   2       16.93       14.20      5.69 o 
   1   5   2      462.68      536.03      7.18 o 
   2   5   2      179.07      211.13      3.96 o 
   3   5   2     1678.33     1813.18     17.04 o 
   4   5   2     3020.73     3187.47     26.42 o 
   5   5   2      233.68      292.86      4.83 o 
   6   5   2       58.61       65.85      2.76 o 
   7   5   2      200.81      204.19      4.39 o 
   8   5   2      247.14      288.15      4.28 o 
   9   5   2        5.86        4.78      1.00 o 
  10   5   2        2.03        5.66      1.04 o 
  11   5   2       99.11       88.14      2.01 o 
  12   5   2      627.70      656.83      6.74 o 
  13   5   2        0.98       -0.64      0.98 o 
  14   5   2      318.23      316.01      3.89 o 
  15   5   2        0.04        2.01      1.01 o 
  16   5   2      640.10      607.73      8.70 o 
  17   5   2      148.33      160.76      4.11 o 
  18   5   2      406.83      393.68      7.37 o 
  19   5   2       30.14       33.52      2.39 o 
  20   5   2        3.79        5.79      2.65 o 
  21   5   2       18.98       11.09      2.92 o 
  22   5   2       26.27       25.46      3.52 o 
  23   5   2       51.00       44.72      4.35 o 
  24   5   2       34.59       18.68      4.26 o 
  25   5   2       70.64       69.93      5.68 o 
  26   5   2       20.06       15.68      4.62 o 
  27   5   2        0.26       -2.82      3.28 o 
  28   5   2       24.79       28.10      5.52 o 
  29   5   2       26.63       24.88      6.37 o 
   0   6   2     1095.09     1059.18     17.67 o 
   1   6   2      306.90      324.70      5.47 o 
   2   6   2        9.36       12.93      2.29 o 
   3   6   2      253.63      237.60      6.01 o 
   4   6   2       29.02       30.87      2.46 o 
   5   6   2      833.62      844.92     10.83 o 
   6   6   2       32.14       35.95      2.73 o 
   7   6   2      748.30      757.79      9.23 o 
   8   6   2       52.95       50.24      2.44 o 
   9   6   2        5.81        8.38      1.67 o 
  10   6   2       84.57       78.91      3.23 o 
  11   6   2      237.31      245.96      4.55 o 
  12   6   2     1222.49     1220.17     12.97 o 
  13   6   2      308.00      301.19      4.97 o 
  14   6   2      213.42      206.67      4.78 o 
  15   6   2      228.78      231.43      4.53 o 
  16   6   2        0.01        0.42      1.00 o 
  17   6   2      266.28      281.05      7.73 o 
  18   6   2       15.19       12.46      2.02 o 
  19   6   2       48.35       45.12      2.16 o 
  20   6   2       20.75       10.48      2.72 o 
  21   6   2       10.67       17.32      2.85 o 
  22   6   2       74.52       68.69      9.51 o 
  23   6   2       73.69       70.58     10.53 o 
  24   6   2        0.60        3.06      3.41 o 
  25   6   2        7.93        5.65      3.65 o 
  26   6   2        3.44       -0.12      3.63 o 
  27   6   2        5.86       -0.99      4.32 o 
   1   7   2       13.53        6.00      2.21 o 
   2   7   2     1282.25     1335.70     18.88 o 
   3   7   2       34.65       39.45      2.28 o 
   4   7   2      268.79      246.46      5.15 o 
   5   7   2        0.61        2.34      1.81 o 
   6   7   2      513.92      532.32      9.40 o 
   7   7   2      767.68      750.17      8.82 o 
   8   7   2      129.19      142.73      3.29 o 
   9   7   2       66.91       58.92      2.52 o 
  10   7   2     1104.21     1168.53     12.86 o 
  11   7   2      209.96      228.39      5.05 o 
  12   7   2      190.22      177.58      3.93 o 
  13   7   2        2.67        1.55      1.39 o 
  14   7   2      225.41      268.31      5.71 o 
  15   7   2       55.16       39.85      2.48 o 
  16   7   2      139.24      143.50      3.65 o 
  17   7   2       33.82       33.13      1.96 o 
  18   7   2      197.30      232.93      7.18 o 
  19   7   2        6.44        3.24      1.65 o 
  20   7   2      129.26      107.26     14.46 o 
  21   7   2        9.81        1.22      4.99 o 
  22   7   2      155.98      192.28     11.69 o 
  23   7   2       40.45       13.02      6.87 o 
  24   7   2       72.11       67.98     22.53 o 
  25   7   2        0.15        0.97      5.44 o 
  26   7   2        7.59        3.99      5.58 o 
   0   8   2      666.29      641.26     14.80 o 
   1   8   2      390.69      425.00      7.86 o 
   2   8   2      471.59      415.82      7.61 o 
   3   8   2        6.33       11.51      2.43 o 
   4   8   2        6.39        3.65      1.92 o 
   5   8   2        8.42        8.66      1.65 o 
   6   8   2       52.13       49.72      2.78 o 
   7   8   2        2.09        5.39      2.78 o 
   8   8   2      342.92      392.76      8.68 o 
   9   8   2        4.76        5.58      2.82 o 
  10   8   2      198.17      197.16      6.47 o 
  11   8   2       78.44      100.22      4.83 o 
  12   8   2      491.31      541.78     10.09 o 
  13   8   2      120.26      111.00      5.64 o 
  14   8   2       59.33       68.08      3.82 o 
  15   8   2       43.10       59.80      3.47 o 
  16   8   2      221.29      224.40      6.85 o 
  17   8   2        6.89        6.27      1.71 o 
  18   8   2       40.34       45.28      4.34 o 
  19   8   2       45.13       49.63      8.23 o 
  20   8   2        7.04       14.70      6.42 o 
  21   8   2        1.14       -1.07      4.45 o 
  22   8   2       11.21        4.08      6.31 o 
  23   8   2        6.23        0.42      5.05 o 
  24   8   2       79.39       34.17     16.14 o 
   1   9   2        5.25        4.71      2.19 o 
   2   9   2        2.86        6.40      1.97 o 
   3   9   2       53.84       56.16      3.59 o 
   4   9   2       62.77       41.96      2.83 o 
   5   9   2      679.90      724.03     16.17 o 
   6   9   2       49.41       55.07      5.79 o 
   7   9   2      129.02      118.83     10.60 o 
   8   9   2      250.26      276.67      8.21 o 
   9   9   2       23.57       18.04      5.05 o 
  10   9   2       42.24       55.62      5.11 o 
  11   9   2        1.20        2.24      2.67 o 
  12   9   2        1.63       -0.40      2.79 o 
  13   9   2       15.39       12.94      3.09 o 
  14   9   2       76.67       94.35      4.79 o 
  15   9   2        0.49        3.23      2.78 o 
  16   9   2        0.05        2.57      1.91 o 
  17   9   2       20.30       23.53      4.04 o 
  18   9   2        5.32        2.20      5.75 o 
  19   9   2       50.16       59.18     10.34 o 
  20   9   2       12.33       12.01      8.06 o 
  21   9   2        2.57        5.93      6.58 o 
   0  10   2      518.28      513.58     14.52 o 
   1  10   2        0.08       -0.74      1.58 o 
   2  10   2      183.66      182.00      8.20 o 
   3  10   2       51.91       65.74      8.08 o 
   4  10   2       93.07       96.00     15.90 o 
   5  10   2       16.74       13.57      4.71 o 
   6  10   2      105.24      119.08     11.82 o 
   7  10   2       18.92       14.26      4.45 o 
   8  10   2        1.75        0.55      2.57 o 
   9  10   2        1.00        2.67      3.19 o 
  10  10   2        1.17       -0.95      2.50 o 
  11  10   2      368.09      453.96     10.20 o 
  12  10   2        8.25        5.74      3.23 o 
  13  10   2      207.27      269.36      8.27 o 
  14  10   2       21.59       21.61      3.91 o 
  15  10   2       28.18       35.55      6.79 o 
  16  10   2       19.62       16.06      4.97 o 
  17  10   2        7.65       12.59      6.75 o 
  18  10   2        0.86        2.50      5.05 o 
   1  11   2        9.61        2.78      4.63 o 
   2  11   2       43.58       13.15      7.44 o 
   3  11   2        1.05        2.94      4.83 o 
   4  11   2       13.48        9.33      3.87 o 
   5  11   2       10.96        4.14      3.52 o 
   6  11   2        0.97        2.40      3.34 o 
   7  11   2        3.50        2.81      3.42 o 
   8  11   2       31.01       23.16      5.44 o 
   9  11   2       31.28       20.68      5.07 o 
  10  11   2      114.27      105.39     21.51 o 
  11  11   2        2.17        1.75      3.21 o 
  12  11   2        8.23        4.89      3.86 o 
  13  11   2        1.24       -1.79      3.01 o 
   0  12   2       47.32       24.36     12.69 o 
   1  12   2       27.20        9.43      5.95 o 
   2  12   2        2.20        1.10      4.16 o 
   3  12   2       12.36        0.79      4.65 o 
   4  12   2       17.75       10.80      6.23 o 
   5  12   2       62.04       15.07     11.52 o 
   6  12   2       14.01        6.24      5.27 o 
   1   1   3    18078.05    15176.95    157.00 o 
   2   1   3     8072.08     6645.60     61.50 o 
   3   1   3     4415.10     3956.91     34.75 o 
   4   1   3     3833.90     3506.10     33.51 o 
   5   1   3     1218.65     1204.11     10.59 o 
   6   1   3      871.34      904.76      8.60 o 
   7   1   3      540.61      477.09      5.25 o 
   8   1   3       88.94       41.26      2.49 o 
   9   1   3     1970.18     1981.87     16.45 o 
  10   1   3     2350.24     2295.26     19.94 o 
  11   1   3     1264.63     1286.46     10.75 o 
  12   1   3       73.13       91.57      2.24 o 
  13   1   3      466.34      481.98      4.77 o 
  14   1   3      293.36      280.40      3.59 o 
  15   1   3        6.34        9.36      1.15 o 
  16   1   3       42.57       49.11      2.12 o 
  17   1   3      437.36      443.86      6.34 o 
  18   1   3      311.99      303.96      5.53 o 
  19   1   3       52.49       54.04      2.34 o 
  20   1   3        1.66        0.37      0.96 o 
  21   1   3      470.62      461.91      5.16 o 
  22   1   3       17.84       17.27      2.58 o 
  23   1   3        1.12        2.34      1.98 o 
  24   1   3      302.84      319.51      6.47 o 
  25   1   3       19.74       17.26      2.87 o 
  26   1   3        1.96        1.48      1.81 o 
  27   1   3        1.82        6.97      2.30 o 
  28   1   3       11.48       12.46      3.70 o 
  29   1   3       11.75       12.38      4.85 o 
  30   1   3       21.76       10.49      7.08 o 
  31   1   3       14.79       13.63      7.14 o 
   0   2   3     6161.28     5726.16     73.68 o 
   1   2   3     6298.21     5640.80     51.62 o 
   2   2   3     8493.81     7198.95     67.30 o 
   3   2   3    15478.15    13145.65    134.16 o 
   4   2   3      311.53      257.61      3.84 o 
   5   2   3      926.78      859.10      8.07 o 
   6   2   3        1.09        0.68      1.19 o 
   7   2   3      166.21      191.37      3.48 o 
   8   2   3     2064.12     1983.60     36.29 o 
   9   2   3     9139.44     8737.36     76.90 o 
  10   2   3      431.03      445.69      5.75 o 
  11   2   3      581.09      501.54      5.65 o 
  12   2   3      290.83      314.59      3.63 o 
  13   2   3     1439.11     1523.54     11.74 o 
  14   2   3       54.60       55.34      2.20 o 
  15   2   3     1307.72     1260.71     10.29 o 
  16   2   3        2.78        0.51      0.97 o 
  17   2   3      701.99      674.86      8.02 o 
  18   2   3        2.58        3.03      1.74 o 
  19   2   3      737.36      774.67     10.28 o 
  20   2   3       83.80       95.70      3.38 o 
  21   2   3       50.87       56.48      2.92 o 
  22   2   3       17.55       13.76      2.25 o 
  23   2   3      523.94      545.88      9.13 o 
  24   2   3       26.85       22.20      3.07 o 
  25   2   3      164.51      184.05      4.80 o 
  26   2   3       52.51       47.79      4.33 o 
  27   2   3        0.36        2.84      2.35 o 
  28   2   3        0.75       -1.43      2.30 o 
  29   2   3       50.46       59.04      9.33 o 
  30   2   3        9.98        7.41      4.12 o 
  31   2   3       58.20       53.80     19.76 o 
   1   3   3      100.95      128.49      3.30 o 
   2   3   3      587.82      632.95      7.23 o 
   3   3   3     4982.68     4903.05     43.11 o 
   4   3   3     1501.10     1464.90     13.70 o 
   5   3   3      533.13      584.46      6.53 o 
   6   3   3      118.05       99.02      2.83 o 
   7   3   3       52.95       47.43      2.39 o 
   8   3   3      689.12      745.04      7.81 o 
   9   3   3      446.74      522.91      5.80 o 
  10   3   3     1911.57     2026.80     17.23 o 
  11   3   3        0.68        5.40      1.07 o 
  12   3   3      201.76      242.30      3.26 o 
  13   3   3       74.51       78.05      1.84 o 
  14   3   3       85.77       66.10      1.64 o 
  15   3   3        0.80        1.51      1.28 o 
  16   3   3       11.21        8.21      1.73 o 
  17   3   3       18.23       18.00      2.08 o 
  18   3   3      706.46      716.86      9.25 o 
  19   3   3       35.71       30.56      2.41 o 
  20   3   3       68.98       72.93      3.01 o 
  21   3   3      117.34      122.83      4.02 o 
  22   3   3       13.55        4.96      1.49 o 
  23   3   3      413.89      386.31      7.94 o 
  24   3   3      292.93      278.43     10.32 o 
  25   3   3       20.59       13.42      3.30 o 
  26   3   3       14.37       15.73      3.80 o 
  27   3   3        0.75       -2.54      2.54 o 
  28   3   3       13.14        8.59      2.98 o 
  29   3   3        0.23       -0.78      2.67 o 
  30   3   3       15.87       16.08      5.20 o 
   0   4   3     2507.11     2673.52     32.27 o 
   1   4   3       52.39       41.84      1.91 o 
   2   4   3      367.27      418.88      6.08 o 
   3   4   3        7.94       15.59      2.02 o 
   4   4   3      401.81      434.29      6.11 o 
   5   4   3     1905.46     1818.54     17.22 o 
   6   4   3       82.63      117.28      3.20 o 
   7   4   3       26.64       21.93      2.20 o 
   8   4   3      621.05      634.79      9.85 o 
   9   4   3      455.86      470.41      5.62 o 
  10   4   3      154.87      185.08      3.15 o 
  11   4   3      778.70      767.21     11.62 o 
  12   4   3      263.45      279.72      4.47 o 
  13   4   3       39.82       47.86      2.74 o 
  14   4   3      602.10      572.00      6.74 o 
  15   4   3       68.57       71.50      2.16 o 
  16   4   3        0.09       -0.93      1.45 o 
  17   4   3       75.85       71.59      3.16 o 
  18   4   3        7.80       10.89      2.02 o 
  19   4   3        3.53        7.66      1.75 o 
  20   4   3        9.44        3.70      1.78 o 
  21   4   3       17.82       23.39      2.15 o 
  22   4   3       60.74       49.68      2.63 o 
  23   4   3        3.99        4.38      3.14 o 
  24   4   3       23.54       19.67      3.67 o 
  25   4   3       14.46       19.54      3.98 o 
  26   4   3       26.63       29.58      4.63 o 
  27   4   3       14.21        8.53      3.50 o 
  28   4   3        2.66        6.33      3.57 o 
  29   4   3       15.38        7.36      3.82 o 
   1   5   3      980.28     1057.63     11.20 o 
   2   5   3      109.14       77.64      2.98 o 
   3   5   3      805.59      969.98     10.93 o 
   4   5   3     2462.69     2495.91     25.26 o 
   5   5   3       56.33       66.69      2.23 o 
   6   5   3      157.56      153.36      5.21 o 
   7   5   3       53.78       54.00      3.15 o 
   8   5   3        6.76       15.40      2.41 o 
   9   5   3      450.23      450.22      5.37 o 
  10   5   3     2506.07     2484.37     23.11 o 
  11   5   3       17.84       19.04      1.68 o 
  12   5   3      816.01      762.03      8.47 o 
  13   5   3      132.23      134.13      2.91 o 
  14   5   3      356.21      379.42      5.51 o 
  15   5   3       10.57        9.08      1.53 o 
  16   5   3      587.40      620.54      6.70 o 
  17   5   3      107.23      120.94      4.92 o 
  18   5   3      671.15      737.56      9.85 o 
  19   5   3       53.55       49.07      3.03 o 
  20   5   3      282.26      286.27      6.62 o 
  21   5   3      188.31      183.90      7.80 o 
  22   5   3       67.30       83.55      5.22 o 
  23   5   3      103.89      104.12      7.34 o 
  24   5   3       22.54       28.76      4.34 o 
  25   5   3       22.04       22.95      4.38 o 
  26   5   3       42.86       22.97      4.36 o 
  27   5   3       21.30       22.52      5.55 o 
  28   5   3       40.68       36.24      5.84 o 
   0   6   3      861.02      901.21     15.84 o 
   1   6   3      236.71      236.48      4.88 o 
   2   6   3       23.87       25.97      2.21 o 
   3   6   3       62.82       76.79      2.85 o 
   4   6   3       24.72       18.67      1.75 o 
   5   6   3      536.17      551.58      6.89 o 
   6   6   3        0.39        0.51      1.79 o 
   7   6   3      529.48      487.04      8.42 o 
   8   6   3      191.30      192.57      5.34 o 
   9   6   3      856.24      900.43     10.60 o 
  10   6   3      252.14      275.29      5.56 o 
  11   6   3      134.94      142.94      4.10 o 
  12   6   3      914.51      965.83     10.24 o 
  13   6   3      204.37      188.26      3.17 o 
  14   6   3        5.22        8.88      1.27 o 
  15   6   3      590.69      643.51      7.28 o 
  16   6   3       79.53       76.93      2.40 o 
  17   6   3        6.51        5.78      0.97 o 
  18   6   3        0.02        0.27      1.50 o 
  19   6   3      122.95      117.94      4.30 o 
  20   6   3        3.72        1.38      1.42 o 
  21   6   3        1.58        2.34      1.26 o 
  22   6   3       36.40       33.79      7.47 o 
  23   6   3       19.85       16.93      3.86 o 
  24   6   3        1.42        2.47      2.90 o 
  25   6   3        7.38        3.24      3.62 o 
  26   6   3        0.39       -1.32      3.72 o 
  27   6   3       24.15       10.22      5.26 o 
   1   7   3       11.48       11.11      2.03 o 
   2   7   3       57.29       71.45      2.56 o 
   3   7   3      507.45      510.67      8.23 o 
   4   7   3      644.69      631.56     10.49 o 
   5   7   3       58.53       66.92      4.21 o 
   6   7   3      441.94      498.64      9.35 o 
   7   7   3     1415.70     1494.75     20.25 o 
   8   7   3      789.48      820.91     13.47 o 
   9   7   3      676.17      706.72      9.05 o 
  10   7   3      812.30      798.33      9.55 o 
  11   7   3      317.38      327.47      6.40 o 
  12   7   3       73.88       67.63      3.51 o 
  13   7   3       31.71       38.32      2.73 o 
  14   7   3       83.57       81.17      3.07 o 
  15   7   3      543.18      555.46     10.18 o 
  16   7   3       47.32       65.78      2.91 o 
  17   7   3      107.95      102.71      3.60 o 
  18   7   3      155.24      147.56      8.22 o 
  19   7   3       20.05       21.12      3.51 o 
  20   7   3       53.48       58.53      5.70 o 
  21   7   3        6.22        2.08      2.92 o 
  22   7   3      153.19      174.14     10.72 o 
  23   7   3        0.45        2.80      4.92 o 
  24   7   3       24.99        8.07      5.96 o 
  25   7   3        2.30        0.46      5.05 o 
   0   8   3       25.58       38.63      6.69 o 
   1   8   3       74.55       74.72      3.99 o 
   2   8   3       21.68       32.97      2.61 o 
   3   8   3      287.36      343.57      7.96 o 
   4   8   3        0.08       -2.06      2.72 o 
   5   8   3       75.78       82.70      4.92 o 
   6   8   3      351.36      369.71      8.85 o 
   7   8   3      245.11      288.41      9.12 o 
   8   8   3      300.16      307.44      6.93 o 
   9   8   3        7.81        3.78      2.21 o 
  10   8   3       45.31       51.82      2.62 o 
  11   8   3      260.67      283.76     10.12 o 
  12   8   3        2.11        1.55      2.15 o 
  13   8   3       37.82       37.19      2.78 o 
  14   8   3        6.58        6.15      1.87 o 
  15   8   3        1.14        3.11      1.88 o 
  16   8   3        0.10        0.28      1.21 o 
  17   8   3      281.19      344.35     12.65 o 
  18   8   3       51.07       61.75      5.68 o 
  19   8   3        5.54        2.89      4.42 o 
  20   8   3       34.39       31.25      6.68 o 
  21   8   3       41.62       49.17     17.48 o 
  22   8   3        2.31        2.10      5.71 o 
  23   8   3       36.66       11.75      7.38 o 
   1   9   3        6.59        8.46      2.50 o 
   2   9   3      309.43      322.06      7.72 o 
   3   9   3        0.14        2.42      1.98 o 
   4   9   3       82.08       84.93      8.34 o 
   5   9   3       19.15       16.49      2.33 o 
   6   9   3      262.80      277.37     10.48 o 
   7   9   3       41.42       26.02      2.93 o 
   8   9   3      483.74      578.55     13.10 o 
   9   9   3       39.17       38.21      5.17 o 
  10   9   3       22.46       20.26      4.68 o 
  11   9   3        2.62        5.65      3.41 o 
  12   9   3       43.44       41.81      4.59 o 
  13   9   3        3.91        7.23      3.11 o 
  14   9   3        0.91        2.80      2.86 o 
  15   9   3        7.30        7.63      2.79 o 
  16   9   3       46.10       50.45      5.94 o 
  17   9   3       16.81       21.82      5.03 o 
  18   9   3        8.47        5.97      6.65 o 
  19   9   3       15.82       23.23      8.05 o 
  20   9   3      126.42      132.60     12.67 o 
  21   9   3        2.47        5.72      7.56 o 
   0  10   3        1.49       -1.38      2.83 o 
   1  10   3      193.45      215.35      7.09 o 
   2  10   3        8.52       10.01      3.11 o 
   3  10   3       13.21       11.18      3.65 o 
   4  10   3        2.49        4.86      3.65 o 
   5  10   3        6.80        3.17      3.31 o 
   6  10   3        6.00        6.19      3.80 o 
   7  10   3        7.23       11.98      4.67 o 
   8  10   3       82.51       71.82     16.83 o 
   9  10   3        4.22        6.37      4.33 o 
  10  10   3        9.14        8.40      3.96 o 
  11  10   3        0.32        5.35      3.52 o 
  12  10   3        8.82        9.01      4.58 o 
  13  10   3       24.50       16.85      4.86 o 
  14  10   3       55.76       87.52      6.61 o 
  15  10   3        2.07        1.70      3.80 o 
  16  10   3        5.39        2.84      4.17 o 
  17  10   3        0.15        1.19      7.12 o 
   1  11   3        3.32       -0.38      4.10 o 
   2  11   3       27.49        7.93      5.82 o 
   3  11   3        9.39        4.19      4.77 o 
   4  11   3       24.47       12.97      5.54 o 
   5  11   3        3.17        3.21      4.24 o 
   6  11   3       31.34       11.86      5.77 o 
   7  11   3        3.47        1.80      4.86 o 
   8  11   3        0.94       -0.11      3.26 o 
   9  11   3       18.56       10.60      5.53 o 
  10  11   3        4.51        9.91      5.69 o 
  11  11   3       23.99       19.88      6.48 o 
  12  11   3        0.01       -3.99      4.31 o 
  13  11   3        1.25        5.21      4.61 o 
   0  12   3        0.83        5.62      8.05 o 
   1  12   3        0.30       -0.97      4.95 o 
   2  12   3       21.20       14.71      6.85 o 
   3  12   3        8.54        4.16      5.15 o 
   0   0   4     1800.46     1349.62     28.22 o 
   1   0   4      446.23      541.35     11.42 o 
   2   0   4    11239.54     9625.57    134.66 o 
   3   0   4      720.56      752.64     13.34 o 
   4   0   4     2508.27     2344.79     31.67 o 
   5   0   4     2992.32     2852.71     38.68 o 
   6   0   4      297.27      254.96      6.54 o 
   7   0   4      272.98      188.89      6.11 o 
   8   0   4     3728.40     3725.87     43.89 o 
   9   0   4        0.58        1.72      2.01 o 
  10   0   4      930.11      738.04     10.74 o 
  11   0   4     7582.88     7570.98     95.40 o 
  12   0   4     4979.78     4610.91     58.04 o 
  13   0   4      123.48      105.79      4.65 o 
  14   0   4     1553.22     1556.19     19.96 o 
  15   0   4       12.05       14.79      2.50 o 
  16   0   4       66.31       62.24      3.57 o 
  17   0   4     3412.52     3396.73     44.85 o 
  18   0   4      138.65      131.40      5.47 o 
  19   0   4      854.06      810.04     15.42 o 
  20   0   4      394.07      434.17     11.60 o 
  21   0   4        1.19        0.82      2.56 o 
  22   0   4      132.41      161.25      8.72 o 
  23   0   4       74.95       77.24      4.33 o 
  24   0   4        3.11        0.50      1.73 o 
  25   0   4      107.20      125.23      6.06 o 
  26   0   4      313.95      381.21     15.85 o 
  27   0   4       43.27       44.61      8.74 o 
  28   0   4        0.25        2.94      4.16 o 
  29   0   4        3.87       20.84     10.55 o 
  30   0   4       24.97       36.48     12.46 o 
  31   0   4       42.16       43.02     14.23 o 
   1   1   4      180.62      174.57      4.43 o 
   2   1   4      918.13      889.99     10.47 o 
   3   1   4      192.77      195.60      4.50 o 
   4   1   4       43.78       47.13      3.07 o 
   5   1   4     3998.18     3797.61     35.19 o 
   6   1   4     2938.94     2808.53     25.66 o 
   7   1   4     4370.44     4131.66     36.22 o 
   8   1   4       92.32      120.99      3.27 o 
   9   1   4     1016.83      957.24      9.23 o 
  10   1   4     6600.82     6502.43     56.18 o 
  11   1   4      166.26      154.93      3.32 o 
  12   1   4       55.73       63.47      2.70 o 
  13   1   4      328.74      369.08      5.45 o 
  14   1   4      211.00      218.89      4.13 o 
  15   1   4        0.25       -0.51      0.89 o 
  16   1   4      248.05      229.33      4.02 o 
  17   1   4     1170.65     1226.86     11.92 o 
  18   1   4      118.66      111.16      3.04 o 
  19   1   4     1489.23     1578.29     17.09 o 
  20   1   4      154.15      150.83      4.03 o 
  21   1   4      402.01      424.34      7.04 o 
  22   1   4      128.53      125.83      5.45 o 
  23   1   4       19.74       17.78      1.27 o 
  24   1   4       22.72       22.32      2.94 o 
  25   1   4       60.78       67.74      4.06 o 
  26   1   4       10.06        9.81      2.74 o 
  27   1   4        0.41        0.68      2.90 o 
  28   1   4       25.43       15.91      5.16 o 
  29   1   4        8.40        9.22      4.95 o 
  30   1   4       46.60       36.29     14.32 o 
   0   2   4       35.19       23.54      3.14 o 
   1   2   4       35.34       26.94      4.04 o 
   2   2   4        2.14        1.21      1.47 o 
   3   2   4      125.99       97.06      3.31 o 
   4   2   4     1076.77     1036.66     11.24 o 
   5   2   4      480.20      430.45      6.46 o 
   6   2   4        3.43        2.10      1.38 o 
   7   2   4      154.41      139.12      3.55 o 
   8   2   4       59.28       64.71      2.77 o 
   9   2   4     1393.07     1388.70     12.78 o 
  10   2   4       32.09       35.40      2.02 o 
  11   2   4      119.17      137.58      3.18 o 
  12   2   4        0.28       -0.41      0.93 o 
  13   2   4      245.42      259.11      3.87 o 
  14   2   4      223.28      240.95      3.88 o 
  15   2   4        0.19        1.38      1.10 o 
  16   2   4       75.13       74.98      2.23 o 
  17   2   4        3.60        3.02      1.15 o 
  18   2   4       21.90       24.95      1.89 o 
  19   2   4      149.46      177.96      3.67 o 
  20   2   4       38.89       46.62      3.39 o 
  21   2   4      285.31      294.70      6.75 o 
  22   2   4       23.58       25.94      3.46 o 
  23   2   4       86.09      101.66      7.11 o 
  24   2   4       11.73       15.39      3.29 o 
  25   2   4        9.18       13.34      2.57 o 
  26   2   4        4.38        3.45      3.09 o 
  27   2   4        4.95        3.64      2.62 o 
  28   2   4        0.60        0.26      2.16 o 
  29   2   4       40.01       41.53     11.15 o 
  30   2   4        1.07        0.76      3.98 o 
   1   3   4      120.92       84.27      3.39 o 
   2   3   4     4899.82     4440.52     42.77 o 
   3   3   4       46.65       42.09      2.56 o 
   4   3   4      816.12      782.51      8.82 o 
   5   3   4     1862.30     1841.88     16.92 o 
   6   3   4       27.72       20.94      2.06 o 
   7   3   4      148.79      227.95      4.48 o 
   8   3   4        1.41        1.65      1.47 o 
   9   3   4        0.03        1.38      1.31 o 
  10   3   4      796.47      752.58      8.05 o 
  11   3   4        0.18        0.76      0.97 o 
  12   3   4      562.93      610.12      7.82 o 
  13   3   4      344.01      319.33      4.70 o 
  14   3   4       10.99       13.75      1.38 o 
  15   3   4        0.49        2.67      1.09 o 
  16   3   4      382.82      361.31      5.41 o 
  17   3   4      122.51      123.37      2.50 o 
  18   3   4      614.11      665.93      9.57 o 
  19   3   4      396.12      405.40      7.43 o 
  20   3   4       33.58       31.48      3.20 o 
  21   3   4        8.39        9.67      2.32 o 
  22   3   4      114.74      139.96      4.50 o 
  23   3   4       31.16       26.48      3.42 o 
  24   3   4       56.49       55.73      3.21 o 
  25   3   4      117.21      160.75      7.48 o 
  26   3   4       31.53       31.11      4.67 o 
  27   3   4        0.35        3.15      3.43 o 
  28   3   4       30.73       28.13      4.98 o 
  29   3   4       46.21       29.50      5.42 o 
  30   3   4       15.44        3.60      5.98 o 
   0   4   4      241.61      294.47      9.47 o 
   1   4   4     1669.68     1526.21     15.54 o 
   2   4   4     1059.09     1020.69     10.93 o 
   3   4   4     1725.16     1618.10     17.01 o 
   4   4   4      535.52      491.53      6.74 o 
   5   4   4      963.63     1046.43     11.64 o 
   6   4   4      248.52      247.46      4.65 o 
   7   4   4      147.23      188.73      5.01 o 
   8   4   4      213.14      199.52      4.70 o 
   9   4   4      147.27      142.48      3.99 o 
  10   4   4        7.42        2.56      1.63 o 
  11   4   4     1265.49     1213.91     14.41 o 
  12   4   4      421.41      417.30      6.50 o 
  13   4   4      198.58      206.03      3.96 o 
  14   4   4        5.69        5.40      1.45 o 
  15   4   4        2.31        3.05      1.71 o 
  16   4   4       63.68       60.50      2.72 o 
  17   4   4      353.15      315.50      7.54 o 
  18   4   4        0.22        2.06      1.65 o 
  19   4   4      165.38      172.94      5.20 o 
  20   4   4        0.16        0.99      1.46 o 
  21   4   4      220.28      219.77      5.46 o 
  22   4   4       88.04       89.79      4.20 o 
  23   4   4      355.82      377.65      8.21 o 
  24   4   4        8.53        3.67      3.20 o 
  25   4   4       58.36       63.05      5.21 o 
  26   4   4      143.54      180.83      8.30 o 
  27   4   4        1.15        2.77      3.21 o 
  28   4   4        2.60        6.53      4.08 o 
  29   4   4       13.34       19.44      4.61 o 
   1   5   4      636.89      700.16      8.06 o 
   2   5   4      662.25      678.64      7.83 o 
   3   5   4       30.07       31.41      2.67 o 
   4   5   4       38.09       36.29      2.74 o 
   5   5   4      275.17      300.19      6.05 o 
   6   5   4       72.00       80.42      4.03 o 
   7   5   4      154.45      157.65      4.77 o 
   8   5   4      209.51      207.02      5.16 o 
   9   5   4       88.09       89.57      3.84 o 
  10   5   4      275.14      283.55      6.61 o 
  11   5   4       36.33       39.32      3.38 o 
  12   5   4        0.58       -0.02      1.24 o 
  13   5   4      549.33      578.44      9.00 o 
  14   5   4       79.00       89.82      3.22 o 
  15   5   4      100.52       81.35      3.35 o 
  16   5   4       61.25       56.33      2.14 o 
  17   5   4        6.36        2.32      0.96 o 
  18   5   4       42.07       38.08      3.37 o 
  19   5   4       21.33       19.20      2.42 o 
  20   5   4       16.13       18.15      2.60 o 
  21   5   4       65.32       64.14      4.01 o 
  22   5   4        9.91        7.24      2.60 o 
  23   5   4      109.97      126.74      6.88 o 
  24   5   4        1.57        4.41      3.42 o 
  25   5   4       29.98       15.10      3.99 o 
  26   5   4       36.58       36.90      6.01 o 
  27   5   4        7.34        6.28      3.86 o 
  28   5   4       18.12       12.60      4.01 o 
   0   6   4      427.24      472.99     10.21 o 
   1   6   4      811.91      808.23     10.89 o 
   2   6   4       45.33       43.19      2.58 o 
   3   6   4      606.31      645.05      9.15 o 
   4   6   4       94.70      107.95      3.22 o 
   5   6   4      136.22      173.72      4.81 o 
   6   6   4      901.07      886.32     11.73 o 
   7   6   4      116.95      106.64      4.05 o 
   8   6   4      291.00      287.61      8.70 o 
   9   6   4      363.86      385.55      7.82 o 
  10   6   4        0.52        0.84      1.30 o 
  11   6   4       17.47       15.55      1.73 o 
  12   6   4       56.81       61.28      4.89 o 
  13   6   4        1.73        1.06      1.34 o 
  14   6   4       54.78       62.61      3.02 o 
  15   6   4      300.01      322.68      5.08 o 
  16   6   4       62.58       62.27      3.04 o 
  17   6   4       39.57       30.43      2.01 o 
  18   6   4      116.97      120.88      4.98 o 
  19   6   4      236.44      228.96      6.55 o 
  20   6   4       24.03       25.80      3.07 o 
  21   6   4      137.61      153.15      5.66 o 
  22   6   4       22.44       17.02      3.83 o 
  23   6   4        2.64        8.04      3.68 o 
  24   6   4        3.53        4.68      3.97 o 
  25   6   4        4.62        1.72      3.85 o 
  26   6   4        1.10        2.54      3.82 o 
   1   7   4      430.86      429.70      8.52 o 
   2   7   4      151.65      139.83      4.66 o 
   3   7   4        0.11        0.93      1.65 o 
   4   7   4      436.65      442.16      7.32 o 
   5   7   4       92.31       93.92      3.34 o 
   6   7   4      165.79      139.71      3.53 o 
   7   7   4      511.67      565.02     10.78 o 
   8   7   4     1080.10     1146.79     17.32 o 
   9   7   4       40.90       43.14      4.33 o 
  10   7   4        0.16        1.42      1.89 o 
  11   7   4        3.41        7.41      2.22 o 
  12   7   4      118.07      102.04      4.41 o 
  13   7   4      110.26      118.04      4.61 o 
  14   7   4        6.05        3.75      1.99 o 
  15   7   4      124.53      134.02      4.44 o 
  16   7   4       64.77       69.76      3.44 o 
  17   7   4        4.87        6.31      1.09 o 
  18   7   4       42.73       35.52      3.63 o 
  19   7   4       16.85       10.55      3.62 o 
  20   7   4       12.55        6.39      2.87 o 
  21   7   4      135.31      157.66     16.49 o 
  22   7   4       42.09       33.90     11.67 o 
  23   7   4       10.64        2.18      4.13 o 
  24   7   4       36.73        3.26      5.45 o 
  25   7   4       13.47        4.46      7.39 o 
   0   8   4      211.43      178.26      6.75 o 
   1   8   4       71.30       64.41      3.68 o 
   2   8   4      163.53      172.87      4.56 o 
   3   8   4       53.90       57.21      2.85 o 
   4   8   4      177.84      177.90      6.08 o 
   5   8   4      156.13      168.09      6.10 o 
   6   8   4       20.04       10.84      3.29 o 
   7   8   4        4.98        7.96      2.98 o 
   8   8   4      284.86      300.42      8.07 o 
   9   8   4        8.32       10.92      2.42 o 
  10   8   4      227.73      244.77      6.01 o 
  11   8   4       91.09       88.42      3.99 o 
  12   8   4       15.83       23.47      2.60 o 
  13   8   4       66.68       49.46      4.85 o 
  14   8   4        5.75        3.13      1.92 o 
  15   8   4       12.78       13.93      2.61 o 
  16   8   4       48.15       43.34      3.25 o 
  17   8   4      119.82      154.37     11.08 o 
  18   8   4       21.88       30.26      7.56 o 
  19   8   4       90.34       61.25      8.35 o 
  20   8   4       30.59       19.57      9.61 o 
  21   8   4       10.15        1.90      6.57 o 
  22   8   4       18.11        7.44      6.77 o 
   1   9   4       10.39        5.99      3.41 o 
   2   9   4       43.80       28.81      3.91 o 
   3   9   4        4.15        1.64      2.21 o 
   4   9   4      190.47      201.43      7.10 o 
   5   9   4       10.18       14.39      4.14 o 
   6   9   4       61.57       57.43      5.70 o 
   7   9   4      100.41       96.55      8.73 o 
   8   9   4       14.67       16.32      2.67 o 
   9   9   4       10.38        9.23      2.20 o 
  10   9   4        6.82        8.81      2.62 o 
  11   9   4       69.93       80.47      7.43 o 
  12   9   4        3.40       -2.18      2.94 o 
  13   9   4       45.74       57.58      4.87 o 
  14   9   4        0.01       -1.13      2.49 o 
  15   9   4       23.14       18.42      4.85 o 
  16   9   4       23.77       32.96      6.41 o 
  17   9   4       15.98       18.47      6.26 o 
  18   9   4        0.17       -1.71      5.94 o 
  19   9   4       18.97       21.67      9.05 o 
  20   9   4       95.15      126.64     13.07 o 
   0  10   4       35.85       39.09     13.15 o 
   1  10   4       43.83       34.55      7.05 o 
   2  10   4       74.73       55.28     11.09 o 
   3  10   4       29.90       24.57      6.13 o 
   4  10   4      174.13      166.88     10.35 o 
   5  10   4       15.82       14.03      4.82 o 
   6  10   4      103.02      135.39     11.44 o 
   7  10   4       64.82       37.04     10.18 o 
   8  10   4       12.39       11.22      4.39 o 
   9  10   4      215.48      260.19     10.63 o 
  10  10   4       86.47       80.44     18.03 o 
  11  10   4        1.27        7.21      4.12 o 
  12  10   4       13.84        6.29      5.55 o 
  13  10   4       38.59       39.26      5.50 o 
  14  10   4       55.42       63.62     12.36 o 
  15  10   4       59.06       77.51      9.95 o 
  16  10   4       34.66       39.72      8.80 o 
   1  11   4        0.63        1.85      4.81 o 
   2  11   4        4.48        1.70      3.28 o 
   3  11   4        3.08        0.85      3.51 o 
   4  11   4       28.64       11.34      5.11 o 
   5  11   4        0.62        1.17      4.12 o 
   6  11   4       26.36       -2.32      5.11 o 
   7  11   4       18.54        6.61      5.37 o 
   8  11   4        1.10        5.55      4.95 o 
   9  11   4        2.12        1.97      4.16 o 
  10  11   4       12.09       10.24      6.10 o 
  11  11   4       10.05       10.86      5.38 o 
   1   1   5     1371.46     1187.01     13.71 o 
   2   1   5     2217.71     2194.26     22.73 o 
   3   1   5       74.30       74.37      4.06 o 
   4   1   5      675.75      627.96      9.07 o 
   5   1   5      988.28      879.27     11.61 o 
   6   1   5     1228.58     1309.71     15.56 o 
   7   1   5       78.39       70.61      3.62 o 
   8   1   5       11.04       14.34      2.24 o 
   9   1   5      204.75      159.59      4.27 o 
  10   1   5     1467.71     1445.68     14.72 o 
  11   1   5      662.78      632.38      7.79 o 
  12   1   5      174.01      173.71      4.05 o 
  13   1   5      519.62      528.21      7.19 o 
  14   1   5        5.98        4.98      1.76 o 
  15   1   5       10.24       10.02      2.01 o 
  16   1   5      184.82      189.53      4.49 o 
  17   1   5      103.87      101.84      3.52 o 
  18   1   5      968.45     1038.11     11.96 o 
  19   1   5        0.64       -0.23      1.31 o 
  20   1   5      109.58      123.06      3.76 o 
  21   1   5       75.14       70.38      3.73 o 
  22   1   5       49.18       46.80      2.81 o 
  23   1   5       36.13       35.66      2.94 o 
  24   1   5       25.09       18.14      2.08 o 
  25   1   5       37.66       50.28      5.26 o 
  26   1   5       12.37        8.06      2.40 o 
  27   1   5       23.69       27.50      4.66 o 
  28   1   5        6.96        7.96      6.54 o 
  29   1   5        0.36       -4.49      5.23 o 
  30   1   5       54.05       54.69     13.56 o 
   0   2   5     1336.27     1074.03     18.24 o 
   1   2   5     2753.83     2650.60     26.47 o 
   2   2   5      646.63      616.26      9.49 o 
   3   2   5     2290.42     2290.23     23.29 o 
   4   2   5     1196.63     1235.00     13.90 o 
   5   2   5       23.71       27.49      3.53 o 
   6   2   5    10287.87     9744.13    102.08 o 
   7   2   5      320.26      369.96      6.32 o 
   8   2   5      201.04      168.01      5.12 o 
   9   2   5       46.74       67.14      3.50 o 
  10   2   5      111.74      105.03      3.74 o 
  11   2   5      139.13      142.50      4.04 o 
  12   2   5     1149.21     1093.72     11.53 o 
  13   2   5        9.47        8.16      1.91 o 
  14   2   5      999.15     1017.06     11.44 o 
  15   2   5      521.84      556.13      7.79 o 
  16   2   5       64.96       67.36      3.06 o 
  17   2   5      789.76      846.70      9.89 o 
  18   2   5      629.37      641.98      8.16 o 
  19   2   5       12.37       13.32      1.61 o 
  20   2   5        1.56        4.50      1.35 o 
  21   2   5        1.10        0.86      1.11 o 
  22   2   5      209.24      225.22      6.61 o 
  23   2   5        2.29        2.87      2.92 o 
  24   2   5        0.06       -2.09      2.10 o 
  25   2   5       99.24      105.32      5.01 o 
  26   2   5       85.52       98.32     14.46 o 
  27   2   5        1.18        4.29      3.64 o 
  28   2   5      125.70      186.43     12.97 o 
  29   2   5        1.20        1.08      3.19 o 
   1   3   5      403.69      437.35      7.41 o 
   2   3   5      217.83      219.54      5.10 o 
   3   3   5     1822.16     1958.91     21.01 o 
   4   3   5      391.11      406.57      6.97 o 
   5   3   5       32.54       35.64      2.84 o 
   6   3   5       48.49       55.57      3.29 o 
   7   3   5      691.31      746.88      9.31 o 
   8   3   5      235.85      241.11      5.41 o 
   9   3   5     1330.79     1411.18     15.85 o 
  10   3   5      215.21      254.69      5.47 o 
  11   3   5      177.57      199.39      4.26 o 
  12   3   5      256.46      268.74      4.78 o 
  13   3   5      302.55      317.23      5.13 o 
  14   3   5      331.55      344.09      5.93 o 
  15   3   5      132.27      140.25      4.32 o 
  16   3   5       48.99       51.28      2.32 o 
  17   3   5        0.42        1.90      1.79 o 
  18   3   5      326.88      290.22      4.45 o 
  19   3   5       37.36       41.97      2.40 o 
  20   3   5      112.59      105.80      4.86 o 
  21   3   5        4.34        4.80      2.35 o 
  22   3   5        0.44       -1.32      1.98 o 
  23   3   5       19.35       13.60      3.67 o 
  24   3   5        4.93        6.06      2.69 o 
  25   3   5        5.76        3.32      2.20 o 
  26   3   5       17.96       28.42      5.43 o 
  27   3   5       53.94       46.13      8.40 o 
  28   3   5        6.74       12.50      5.06 o 
  29   3   5       28.03       13.88      7.44 o 
   0   4   5     2121.30     2113.89     32.27 o 
   1   4   5      809.44      898.81     13.13 o 
   2   4   5       59.23       45.68      3.14 o 
   3   4   5      595.63      708.58      9.31 o 
   4   4   5     1461.83     1504.72     16.78 o 
   5   4   5       90.53       85.60      3.58 o 
   6   4   5        8.97        1.88      1.80 o 
   7   4   5      128.60      116.93      4.16 o 
   8   4   5       76.26       93.73      3.95 o 
   9   4   5      419.11      444.31      7.17 o 
  10   4   5      179.60      204.02      5.82 o 
  11   4   5       19.48       17.37      2.58 o 
  12   4   5       77.51       90.05      3.87 o 
  13   4   5        1.86        0.22      1.56 o 
  14   4   5       81.82       84.11      3.76 o 
  15   4   5      466.83      508.06      7.44 o 
  16   4   5        4.53        7.88      1.85 o 
  17   4   5      116.11      104.23      3.59 o 
  18   4   5       43.95       31.97      2.52 o 
  19   4   5        8.41        4.47      1.29 o 
  20   4   5      235.15      226.46      6.37 o 
  21   4   5       95.02       94.13      5.29 o 
  22   4   5       15.82       17.76      2.90 o 
  23   4   5       18.06       21.75      3.05 o 
  24   4   5       70.77       69.72      5.25 o 
  25   4   5        4.73       -3.08      3.85 o 
  26   4   5        9.41       11.66      4.68 o 
  27   4   5        2.84       -1.80      3.45 o 
  28   4   5        0.21        5.86      3.99 o 
   1   5   5      647.48      686.17      9.39 o 
   2   5   5      205.25      205.49      5.42 o 
   3   5   5       51.55       48.80      3.35 o 
   4   5   5       71.81       85.15      3.95 o 
   5   5   5     1321.80     1399.06     16.71 o 
   6   5   5     1339.64     1355.62     16.22 o 
   7   5   5      499.93      500.43      8.76 o 
   8   5   5     1005.76     1093.14     13.95 o 
   9   5   5       92.55      104.89      5.08 o 
  10   5   5       36.96       47.06      3.63 o 
  11   5   5       28.77       21.73      3.27 o 
  12   5   5      409.99      418.15      7.98 o 
  13   5   5      150.06      173.03      4.98 o 
  14   5   5       25.58       17.28      2.15 o 
  15   5   5      763.89      819.03     11.01 o 
  16   5   5      241.59      213.66      5.07 o 
  17   5   5       34.29       47.37      2.58 o 
  18   5   5       72.59       60.37      2.53 o 
  19   5   5      380.61      443.50      9.44 o 
  20   5   5       90.67       69.42      5.33 o 
  21   5   5      100.78      125.04     10.31 o 
  22   5   5       13.19       15.66      3.25 o 
  23   5   5       22.52       18.99      4.54 o 
  24   5   5        6.39        9.13      4.61 o 
  25   5   5      109.42      139.37      7.85 o 
  26   5   5      127.56      169.18     10.57 o 
  27   5   5       20.52       26.57      5.53 o 
   0   6   5      795.20      786.00     15.07 o 
   1   6   5        0.35        2.24      1.69 o 
   2   6   5       13.19       12.94      2.29 o 
   3   6   5      371.33      414.74      7.02 o 
   4   6   5      121.44      123.44      4.07 o 
   5   6   5      523.99      501.22      9.40 o 
   6   6   5      636.79      725.51     11.92 o 
   7   6   5       32.31       42.86      3.97 o 
   8   6   5       16.40       19.80      3.13 o 
   9   6   5      280.93      313.96      8.54 o 
  10   6   5        0.40        1.05      2.40 o 
  11   6   5      389.55      370.79      7.84 o 
  12   6   5       35.40       24.23      2.43 o 
  13   6   5        2.55        1.86      1.59 o 
  14   6   5      326.38      359.92      7.02 o 
  15   6   5       22.20       19.32      2.75 o 
  16   6   5       11.07        9.87      2.22 o 
  17   6   5      123.90      128.00      5.26 o 
  18   6   5        1.77        5.42      1.68 o 
  19   6   5       89.69       97.76      4.89 o 
  20   6   5       27.14       25.96      3.77 o 
  21   6   5        0.23        2.56      2.39 o 
  22   6   5      201.59      215.75     13.50 o 
  23   6   5        0.90       -2.06      3.83 o 
  24   6   5       67.31       71.44     22.62 o 
  25   6   5       31.10       13.81      7.35 o 
   1   7   5      296.49      308.64      6.53 o 
   2   7   5        3.30        2.00      1.81 o 
   3   7   5       21.10       17.86      3.05 o 
   4   7   5     1302.39     1343.96     17.29 o 
   5   7   5      253.89      297.11      6.59 o 
   6   7   5      826.62      864.23     12.92 o 
   7   7   5        6.01        7.55      1.72 o 
   8   7   5       54.89       60.31      3.48 o 
   9   7   5        4.74        4.76      1.94 o 
  10   7   5      175.21      185.31      4.68 o 
  11   7   5        1.22       -0.37      1.24 o 
  12   7   5        0.25        0.01      1.16 o 
  13   7   5        0.61        2.56      1.46 o 
  14   7   5       18.98       17.09      2.46 o 
  15   7   5       33.17       30.07      2.58 o 
  16   7   5        3.10        4.08      1.79 o 
  17   7   5       14.85       12.64      2.64 o 
  18   7   5       72.48       73.93      8.97 o 
  19   7   5        8.28       10.93      3.59 o 
  20   7   5       42.70       39.45      7.48 o 
  21   7   5       59.52       51.17     14.00 o 
  22   7   5       18.07        7.66      6.44 o 
  23   7   5       17.53        9.79      5.41 o 
  24   7   5      147.34      210.44     19.52 o 
   0   8   5        0.03        2.45      2.77 o 
   1   8   5      541.31      577.85      9.70 o 
   2   8   5      261.93      271.86      6.49 o 
   3   8   5       11.33       10.17      2.24 o 
   4   8   5      412.40      459.80      8.10 o 
   5   8   5       41.67       37.98      3.82 o 
   6   8   5      169.80      158.14      5.86 o 
   7   8   5       50.22       47.16      7.21 o 
   8   8   5      161.36      177.84      6.78 o 
   9   8   5       11.13        9.71      3.75 o 
  10   8   5       23.66       20.02      3.21 o 
  11   8   5       19.56       18.25      3.70 o 
  12   8   5      212.67      253.21      8.18 o 
  13   8   5        0.86       -0.64      2.22 o 
  14   8   5       64.34       90.33      5.23 o 
  15   8   5       22.08       20.76      3.04 o 
  16   8   5       21.95       15.02      3.17 o 
  17   8   5       11.90        8.06      3.70 o 
  18   8   5       30.57       43.99      8.05 o 
  19   8   5       98.43      118.33     12.59 o 
  20   8   5       79.61       47.03     34.61 o 
  21   8   5        1.08       -3.89      7.20 o 
   1   9   5       83.93       88.93     11.73 o 
   2   9   5        0.83        3.19      2.11 o 
   3   9   5       23.65       21.37      2.82 o 
   4   9   5       40.10       31.35      5.72 o 
   5   9   5      134.41      163.39      7.36 o 
   6   9   5       19.76       20.16      3.98 o 
   7   9   5       90.61      101.61     15.91 o 
   8   9   5       21.02       15.98      3.96 o 
   9   9   5        2.53        2.98      2.30 o 
  10   9   5       22.64       22.99      3.68 o 
  11   9   5        0.05        2.90      2.80 o 
  12   9   5       11.78       12.50      4.28 o 
  13   9   5      104.01      128.08      7.51 o 
  14   9   5       19.61       28.63      5.41 o 
  15   9   5       19.24       22.93      4.29 o 
  16   9   5        4.80        6.70      5.74 o 
  17   9   5        6.29       10.82      6.85 o 
  18   9   5       17.30       17.88      6.24 o 
  19   9   5        4.12       -1.56      7.63 o 
   0  10   5       25.63       12.45     10.44 o 
   1  10   5       16.30        9.25      4.26 o 
   2  10   5       38.66       -0.16      3.73 o 
   3  10   5        0.00        1.97      2.21 o 
   4  10   5       64.46       70.38     12.84 o 
   5  10   5        0.37        2.49      2.98 o 
   6  10   5       33.37       32.79      8.79 o 
   7  10   5       12.06        8.03      3.78 o 
   8  10   5       16.97       17.39      4.76 o 
   9  10   5        1.03        2.88      3.81 o 
  10  10   5        4.81       -0.09      3.03 o 
  11  10   5        3.20        2.83      3.57 o 
  12  10   5        3.38        3.07      4.21 o 
  13  10   5       16.40       17.49      4.50 o 
  14  10   5       13.01       10.66      4.41 o 
  15  10   5        2.47        5.24      6.20 o 
   1  11   5       21.90        0.07      3.85 o 
   2  11   5        0.33        1.27      4.82 o 
   3  11   5       38.98       -1.92      5.10 o 
   4  11   5        0.00       -1.38      4.60 o 
   5  11   5        1.90       -0.42      4.61 o 
   6  11   5       18.26        7.55      5.63 o 
   7  11   5        0.73        2.75      4.78 o 
   8  11   5       34.17       34.34     11.93 o 
   9  11   5        8.53       11.00      6.85 o 
   0   0   6     1060.23      823.30     27.29 o 
   1   0   6      163.56      220.03      9.82 o 
   2   0   6      361.17      334.57     10.75 o 
   3   0   6       75.29       81.91      8.21 o 
   4   0   6       21.71       51.56      5.97 o 
   5   0   6     2574.64     2602.40     41.17 o 
   6   0   6     7467.65     7578.02    111.37 o 
   7   0   6     2353.07     2392.90     36.11 o 
   8   0   6      339.83      261.17     10.31 o 
   9   0   6      236.27      272.48      9.97 o 
  10   0   6      763.14      719.44     13.02 o 
  11   0   6      772.17      729.86     13.22 o 
  12   0   6      880.50      842.10     15.38 o 
  13   0   6       59.38       72.27      5.30 o 
  14   0   6     2947.40     3016.17     41.92 o 
  15   0   6      182.03      191.50      8.57 o 
  16   0   6       30.79       39.89      4.59 o 
  17   0   6     1315.10     1445.14     22.87 o 
  18   0   6      179.46      193.29      7.44 o 
  19   0   6       45.53       37.62      4.92 o 
  20   0   6       34.36       30.11      4.89 o 
  21   0   6      196.04      214.10      6.88 o 
  22   0   6      124.87      152.32      6.25 o 
  23   0   6        0.17        2.76      4.40 o 
  24   0   6        0.27       -3.05      3.05 o 
  25   0   6        8.84        5.61      2.87 o 
  26   0   6       79.90      114.04     10.14 o 
  27   0   6       24.87       35.80      7.71 o 
  28   0   6      153.80      218.26     13.42 o 
  29   0   6       22.81       35.00     13.47 o 
   1   1   6      346.07      372.41      8.15 o 
   2   1   6      449.43      463.21      9.02 o 
   3   1   6     1198.61     1288.32     16.90 o 
   4   1   6       68.17       85.20      4.89 o 
   5   1   6     1717.56     1729.53     19.37 o 
   6   1   6       24.12       15.40      3.34 o 
   7   1   6      639.26      694.90     10.16 o 
   8   1   6      179.24      202.46      5.76 o 
   9   1   6      696.64      680.44      9.68 o 
  10   1   6      538.16      585.16      8.69 o 
  11   1   6      917.55      891.17     10.84 o 
  12   1   6        4.61        3.45      2.06 o 
  13   1   6      353.82      367.70      7.08 o 
  14   1   6       10.12       14.64      2.78 o 
  15   1   6       27.28       23.12      2.89 o 
  16   1   6       14.67        9.75      2.47 o 
  17   1   6      475.02      501.05      8.00 o 
  18   1   6       66.63       66.61      3.53 o 
  19   1   6      285.82      319.61      5.80 o 
  20   1   6       12.76       12.68      2.42 o 
  21   1   6       77.81       88.21      4.80 o 
  22   1   6       20.08       19.39      2.50 o 
  23   1   6      139.81      160.66      5.55 o 
  24   1   6       27.33       27.70      2.86 o 
  25   1   6       54.46       47.34      4.71 o 
  26   1   6        9.75        3.35      2.72 o 
  27   1   6      118.26      157.68     11.40 o 
  28   1   6       48.95       47.48     16.00 o 
  29   1   6        0.26       -0.22      3.99 o 
   0   2   6      458.56      449.04     11.15 o 
   1   2   6       10.83       13.71      3.27 o 
   2   2   6       61.47       54.27      4.00 o 
   3   2   6      349.54      324.61      7.28 o 
   4   2   6       60.57       53.34      4.10 o 
   5   2   6       39.06       37.84      3.44 o 
   6   2   6      127.60      140.90      5.49 o 
   7   2   6      716.37      801.71     12.45 o 
   8   2   6      146.60      137.70      4.65 o 
   9   2   6      192.44      186.35      5.61 o 
  10   2   6        0.87        2.11      2.15 o 
  11   2   6        4.28        2.54      2.12 o 
  12   2   6      275.26      276.47      5.55 o 
  13   2   6      275.02      286.89      6.04 o 
  14   2   6      104.93      123.00      4.70 o 
  15   2   6      116.17      132.88      4.84 o 
  16   2   6       27.45       36.76      3.50 o 
  17   2   6       11.60        8.68      2.15 o 
  18   2   6       98.74      134.90      4.65 o 
  19   2   6        2.09        0.85      1.28 o 
  20   2   6       21.96       20.57      2.30 o 
  21   2   6       18.27       23.69      2.59 o 
  22   2   6       27.58       26.09      2.08 o 
  23   2   6        9.15        6.13      3.31 o 
  24   2   6        0.78       -2.04      2.50 o 
  25   2   6       23.17       23.86      4.53 o 
  26   2   6       18.06       17.49      3.71 o 
  27   2   6       29.37       28.34      5.91 o 
  28   2   6        0.52        6.58      7.20 o 
   1   3   6     1403.44     1428.78     18.10 o 
   2   3   6      137.89      117.03      5.14 o 
   3   3   6       15.95        9.71      2.67 o 
   4   3   6       56.25       71.58      4.25 o 
   5   3   6      442.38      422.31      8.35 o 
   6   3   6       39.73       48.59      3.61 o 
   7   3   6      912.37      886.76     12.27 o 
   8   3   6       12.76       14.52      2.94 o 
   9   3   6      124.98      116.01      4.53 o 
  10   3   6      147.50      140.53      5.19 o 
  11   3   6        1.90        4.06      2.19 o 
  12   3   6       27.78       21.47      2.62 o 
  13   3   6      791.07      830.82     10.26 o 
  14   3   6       26.75       36.16      3.07 o 
  15   3   6      567.43      611.26      9.57 o 
  16   3   6      105.23      127.05      4.03 o 
  17   3   6       80.96       92.68      3.49 o 
  18   3   6      100.87      121.91      4.15 o 
  19   3   6      146.02      188.96      4.29 o 
  20   3   6       92.81      103.92      3.26 o 
  21   3   6       85.98       90.12      3.21 o 
  22   3   6       31.16       34.21      4.23 o 
  23   3   6        0.14       -1.43      2.39 o 
  24   3   6       29.29       25.00      4.52 o 
  25   3   6       11.16       12.63      4.24 o 
  26   3   6       56.30       43.70     12.47 o 
  27   3   6        6.71        8.20      4.92 o 
  28   3   6        4.44        4.29      6.29 o 
   0   4   6      102.43       92.90      8.12 o 
   1   4   6       54.64       67.33      4.68 o 
   2   4   6      850.83      897.24     13.04 o 
   3   4   6      232.99      246.40      6.76 o 
   4   4   6      126.08      128.57      4.84 o 
   5   4   6      375.61      362.11      7.53 o 
   6   4   6     1317.00     1342.00     17.33 o 
   7   4   6      507.30      540.35      9.38 o 
   8   4   6      554.32      563.57      9.55 o 
   9   4   6       14.96       13.41      2.89 o 
  10   4   6        9.55       16.97      3.08 o 
  11   4   6       40.11       44.95      4.00 o 
  12   4   6      165.03      194.18      5.52 o 
  13   4   6       47.98       42.61      3.24 o 
  14   4   6     1021.83     1115.98     14.01 o 
  15   4   6        2.31        2.51      2.09 o 
  16   4   6        4.87        3.78      1.76 o 
  17   4   6        0.06        0.25      1.31 o 
  18   4   6        6.31        5.56      1.60 o 
  19   4   6      173.95      204.16      5.77 o 
  20   4   6       87.26       97.38      3.23 o 
  21   4   6       56.20       50.80      5.92 o 
  22   4   6      199.44      210.90      6.56 o 
  23   4   6       12.92       13.65      3.25 o 
  24   4   6        0.30       -1.71      2.57 o 
  25   4   6        3.51        3.80      4.22 o 
  26   4   6       80.77       87.75     21.29 o 
  27   4   6        3.83       -0.82      4.48 o 
   1   5   6        0.18        1.79      2.08 o 
   2   5   6       48.79       50.45      3.81 o 
   3   5   6       25.75       20.41      3.37 o 
   4   5   6      225.41      241.05      6.63 o 
   5   5   6        8.47       16.33      3.07 o 
   6   5   6       38.06       44.90      3.89 o 
   7   5   6      113.00      115.94      5.05 o 
   8   5   6      490.42      517.12      9.16 o 
   9   5   6       27.67       28.31      3.99 o 
  10   5   6       27.08       32.80      4.01 o 
  11   5   6       16.11       11.12      3.05 o 
  12   5   6       47.05       35.12      3.35 o 
  13   5   6       12.12       10.20      2.66 o 
  14   5   6       20.07       25.72      3.53 o 
  15   5   6       19.64       28.81      3.38 o 
  16   5   6       64.48       70.67      4.06 o 
  17   5   6       13.47       10.99      2.12 o 
  18   5   6       13.94       10.72      2.15 o 
  19   5   6       20.72       26.48      2.54 o 
  20   5   6        8.82        9.44      4.00 o 
  21   5   6        0.16        3.48      2.45 o 
  22   5   6       53.72       49.82      6.14 o 
  23   5   6        3.84        3.85      2.83 o 
  24   5   6        4.56        2.35      4.21 o 
  25   5   6       21.43       16.20      5.73 o 
  26   5   6       29.69       20.10      6.24 o 
   0   6   6     1422.11     1590.23     26.39 o 
   1   6   6        0.30        3.09      2.60 o 
   2   6   6        8.85       18.17      2.79 o 
   3   6   6      513.74      533.21     11.87 o 
   4   6   6      361.52      344.62      8.26 o 
   5   6   6      639.27      715.73     12.08 o 
   6   6   6       95.91      107.24      6.40 o 
   7   6   6       72.26       94.61      5.00 o 
   8   6   6       37.18       36.43      4.01 o 
   9   6   6        0.72       -0.04      1.94 o 
  10   6   6       64.99       65.72      4.97 o 
  11   6   6        1.77        3.13      2.80 o 
  12   6   6      238.11      284.18      7.46 o 
  13   6   6       16.17       17.28      3.05 o 
  14   6   6       17.60       26.58      2.89 o 
  15   6   6        9.35        8.26      2.58 o 
  16   6   6        3.34        2.82      2.36 o 
  17   6   6       72.21       88.78      4.12 o 
  18   6   6       26.64       49.44      3.89 o 
  19   6   6        1.27        0.85      2.41 o 
  20   6   6       95.57      118.72      5.85 o 
  21   6   6        0.51       -0.98      2.73 o 
  22   6   6        4.05        5.23      3.04 o 
  23   6   6        0.21        1.33      4.26 o 
  24   6   6      100.61      129.31     18.47 o 
   1   7   6       26.88       37.54      3.81 o 
   2   7   6        7.70       13.23      3.02 o 
   3   7   6      260.10      239.30      6.01 o 
   4   7   6       48.97       61.11      4.74 o 
   5   7   6      699.88      751.89     11.60 o 
   6   7   6        0.31        1.75      2.11 o 
   7   7   6       55.56       68.94      3.60 o 
   8   7   6       45.12       36.68      3.23 o 
   9   7   6       17.02       21.98      4.19 o 
  10   7   6       19.62       25.14      5.23 o 
  11   7   6        0.01       -0.65      2.34 o 
  12   7   6       10.10        4.28      1.94 o 
  13   7   6       81.06      106.41      3.91 o 
  14   7   6        0.42       -0.46      1.76 o 
  15   7   6      123.15      118.37      5.03 o 
  16   7   6       22.50       23.73      3.49 o 
  17   7   6        7.68        8.06      3.00 o 
  18   7   6       11.07       10.76      3.68 o 
  19   7   6       91.38      125.74      6.51 o 
  20   7   6        0.80        1.26      2.85 o 
  21   7   6        7.07        0.16      3.46 o 
  22   7   6        0.68        2.65      5.36 o 
   0   8   6      239.61      257.18      9.56 o 
   1   8   6      162.93      164.11      6.05 o 
   2   8   6       26.74       27.30      3.36 o 
   3   8   6       10.42        2.74      2.65 o 
   4   8   6        2.89        4.53      3.51 o 
   5   8   6       10.74        7.44      2.92 o 
   6   8   6      191.50      216.74      6.46 o 
   7   8   6        8.30       10.35      2.13 o 
   8   8   6       27.21       34.85      2.51 o 
   9   8   6       55.52       51.83      3.36 o 
  10   8   6        4.43        9.02      3.54 o 
  11   8   6        2.05        2.58      2.71 o 
  12   8   6       97.05      107.58      6.62 o 
  13   8   6        6.09        3.64      2.81 o 
  14   8   6      380.72      438.80     10.02 o 
  15   8   6       14.08        7.81      3.11 o 
  16   8   6       18.22        3.39      2.81 o 
  17   8   6       65.11       71.69     15.24 o 
  18   8   6       14.15       15.97      4.20 o 
  19   8   6       68.96       78.34     10.94 o 
  20   8   6        8.17        6.07      7.68 o 
   1   9   6        9.49        9.19      3.55 o 
   2   9   6       16.18       13.04      3.94 o 
   3   9   6       40.02       31.09      8.07 o 
   4   9   6        7.49        4.73      3.72 o 
   5   9   6       10.79        6.66      3.83 o 
   6   9   6       91.86       91.73     16.46 o 
   7   9   6       67.78       74.81     11.46 o 
   8   9   6       48.92       48.23      8.02 o 
   9   9   6       38.32       37.37      5.39 o 
  10   9   6        0.89        1.88      2.66 o 
  11   9   6        0.26        4.24      3.20 o 
  12   9   6       15.85       12.61      4.52 o 
  13   9   6        1.50        3.54      3.27 o 
  14   9   6        3.05        3.60      3.78 o 
  15   9   6        3.13        8.47      5.93 o 
  16   9   6      102.05      129.44     22.19 o 
  17   9   6       48.62       45.10     17.13 o 
   0  10   6       13.69       17.56     19.04 o 
   1  10   6       14.74       14.77      5.36 o 
   2  10   6       33.93       31.22     11.91 o 
   3  10   6        3.56        8.89      3.73 o 
   4  10   6       25.78       19.75      9.66 o 
   5  10   6       50.10       20.25      7.38 o 
   6  10   6       19.17       19.64      8.81 o 
   7  10   6       33.20       19.21      7.38 o 
   8  10   6        2.95        0.16      3.16 o 
   9  10   6       12.19       21.57      5.10 o 
  10  10   6        7.37       11.05      4.76 o 
  11  10   6        8.56        8.42      5.05 o 
  12  10   6      115.60      132.26      8.85 o 
  13  10   6        0.05        1.79      4.09 o 
   1  11   6       27.70       17.80     11.14 o 
   2  11   6        0.37        2.25      6.00 o 
   3  11   6        0.61        2.93      5.40 o 
   4  11   6        3.02        4.00      5.74 o 
   5  11   6       41.60       41.38     19.13 o 
   1   1   7      662.73      658.66     12.58 o 
   2   1   7      478.50      520.43     10.37 o 
   3   1   7      131.20      139.84      6.43 o 
   4   1   7       56.42       85.15      5.56 o 
   5   1   7       28.11       40.71      4.68 o 
   6   1   7      115.55      127.73      6.22 o 
   7   1   7     1841.02     1935.55     27.20 o 
   8   1   7       71.11       82.03      5.45 o 
   9   1   7      502.39      542.21     10.01 o 
  10   1   7        1.56        2.41      2.33 o 
  11   1   7        3.94       10.04      2.84 o 
  12   1   7       21.55       20.24      3.49 o 
  13   1   7     1310.99     1402.38     16.56 o 
  14   1   7      316.09      321.25      7.48 o 
  15   1   7      333.15      351.04      7.89 o 
  16   1   7       27.96       35.64      3.73 o 
  17   1   7        0.21        0.92      1.85 o 
  18   1   7        4.56        2.05      2.28 o 
  19   1   7       30.02       31.87      3.83 o 
  20   1   7       38.78       33.39      3.90 o 
  21   1   7      252.73      296.82      6.83 o 
  22   1   7       70.74       91.19      4.27 o 
  23   1   7       10.86       10.58      2.79 o 
  24   1   7        4.03        3.25      2.20 o 
  25   1   7        8.27       13.93      4.66 o 
  26   1   7       32.03       37.83      5.33 o 
  27   1   7       32.63       37.06      6.02 o 
  28   1   7        4.50       10.54      5.42 o 
   0   2   7       57.44       62.88      7.35 o 
   1   2   7      203.69      173.88      6.35 o 
   2   2   7      441.65      455.71      9.70 o 
   3   2   7      828.88      810.99     12.84 o 
   4   2   7        2.70        3.12      2.68 o 
   5   2   7      469.50      438.72      8.99 o 
   6   2   7       16.94       28.05      4.61 o 
   7   2   7      354.86      384.61      9.00 o 
   8   2   7      905.81      930.76     15.16 o 
   9   2   7      247.52      219.32      6.42 o 
  10   2   7       24.18       24.42      3.86 o 
  11   2   7       10.48       15.00      3.29 o 
  12   2   7       80.01       98.72      5.31 o 
  13   2   7      166.45      180.61      5.95 o 
  14   2   7     1042.31     1110.41     15.70 o 
  15   2   7      416.47      457.09      8.80 o 
  16   2   7      307.27      331.76      7.49 o 
  17   2   7       34.15       39.87      3.34 o 
  18   2   7       14.17       11.32      2.51 o 
  19   2   7        0.11       -1.99      1.99 o 
  20   2   7        7.86       10.42      2.74 o 
  21   2   7       31.15       28.20      2.74 o 
  22   2   7       94.18      114.30      4.66 o 
  23   2   7       25.93       26.64      5.48 o 
  24   2   7       11.96       14.40      4.18 o 
  25   2   7       51.63       54.51      6.91 o 
  26   2   7       55.76       78.24      6.69 o 
  27   2   7       36.24       29.45      6.42 o 
   1   3   7      100.78      108.12      5.91 o 
   2   3   7      164.37      158.53      6.01 o 
   3   3   7       58.28       57.88      4.90 o 
   4   3   7       52.71       48.35      4.41 o 
   5   3   7      178.84      184.18      7.02 o 
   6   3   7      487.46      513.22     11.66 o 
   7   3   7     1057.51     1192.51     16.36 o 
   8   3   7      541.16      587.08     10.67 o 
   9   3   7       14.24       12.21      3.88 o 
  10   3   7        0.86        1.88      2.52 o 
  11   3   7        0.14       -0.99      2.41 o 
  12   3   7      127.29      117.60      5.38 o 
  13   3   7      460.69      544.03      8.97 o 
  14   3   7        5.23        2.94      2.22 o 
  15   3   7       46.95       61.32      4.62 o 
  16   3   7        6.73       12.86      2.90 o 
  17   3   7      101.32      111.56      5.17 o 
  18   3   7        1.22        1.32      1.91 o 
  19   3   7      158.04      161.71      4.67 o 
  20   3   7       15.49       13.06      2.48 o 
  21   3   7       36.96       30.82      3.02 o 
  22   3   7       59.29       66.70      6.56 o 
  23   3   7       34.89       33.56      4.75 o 
  24   3   7        0.24        3.77      2.79 o 
  25   3   7        7.78        9.34      3.63 o 
  26   3   7       17.23        8.63      5.41 o 
  27   3   7       26.28       27.56      6.74 o 
   0   4   7       38.30       39.01      6.09 o 
   1   4   7        8.80        7.95      3.42 o 
   2   4   7      123.28      114.50      5.80 o 
   3   4   7      101.25       77.47      6.27 o 
   4   4   7      242.81      260.47      8.00 o 
   5   4   7       18.59       16.61      3.62 o 
   6   4   7      227.54      241.13      7.81 o 
   7   4   7        1.04        1.21      2.60 o 
   8   4   7      184.42      208.02      7.27 o 
   9   4   7        0.98       -1.09      2.15 o 
  10   4   7        1.14        1.97      2.60 o 
  11   4   7      171.45      183.78      6.58 o 
  12   4   7       41.87       53.43      4.42 o 
  13   4   7      161.69      169.53      6.21 o 
  14   4   7      116.25      109.16      4.92 o 
  15   4   7       97.10      122.88      5.29 o 
  16   4   7      354.74      362.70      7.81 o 
  17   4   7       45.86       59.03      3.86 o 
  18   4   7      201.06      234.13      5.70 o 
  19   4   7        5.18        5.59      2.05 o 
  20   4   7      108.10      119.30      5.96 o 
  21   4   7       10.00        9.34      3.19 o 
  22   4   7        1.76       -0.85      2.60 o 
  23   4   7        1.52        3.29      3.43 o 
  24   4   7       47.84       44.29      5.84 o 
  25   4   7        0.01       -0.08      3.05 o 
  26   4   7       30.28       17.16     11.05 o 
   1   5   7      648.43      653.99     13.56 o 
   2   5   7        0.31        4.11      2.92 o 
   3   5   7        0.99       -0.11      2.34 o 
   4   5   7      392.02      404.38      9.93 o 
   5   5   7     1270.07     1344.43     18.20 o 
   6   5   7       21.27       22.82      4.59 o 
   7   5   7        0.53       -0.96      2.73 o 
   8   5   7      178.15      188.10      7.59 o 
   9   5   7        2.49        7.37      3.36 o 
  10   5   7       16.85       20.20      3.55 o 
  11   5   7       17.89       16.92      3.54 o 
  12   5   7        0.95        2.63      2.66 o 
  13   5   7        3.05        1.44      2.03 o 
  14   5   7        3.99        0.55      2.11 o 
  15   5   7      147.79      169.25      5.52 o 
  16   5   7      194.82      217.70      6.37 o 
  17   5   7       39.93       31.46      3.50 o 
  18   5   7        1.45        2.48      1.97 o 
  19   5   7       39.13       36.66      4.75 o 
  20   5   7       89.82       95.59     14.49 o 
  21   5   7       64.42       67.70      7.65 o 
  22   5   7        6.68        7.37      3.50 o 
  23   5   7       52.45       25.99      6.80 o 
  24   5   7       11.11        5.01      4.56 o 
  25   5   7       34.01       27.39     10.24 o 
   0   6   7      105.02      105.97      9.49 o 
   1   6   7      410.29      442.61      9.01 o 
   2   6   7     1147.06     1254.15     19.00 o 
   3   6   7      413.00      467.45     11.43 o 
   4   6   7      707.63      724.41     13.22 o 
   5   6   7       17.40       16.56      4.00 o 
   6   6   7      254.24      306.59      8.99 o 
   7   6   7        0.45       -1.05      2.43 o 
   8   6   7       11.91       12.82      3.88 o 
   9   6   7       13.94        6.04      3.24 o 
  10   6   7       56.38       50.19      4.87 o 
  11   6   7      188.40      206.70      7.57 o 
  12   6   7      117.38      145.19      6.92 o 
  13   6   7       89.78       92.88      5.03 o 
  14   6   7       15.76       17.56      3.77 o 
  15   6   7        0.07        3.07      2.69 o 
  16   6   7      219.12      221.81      6.30 o 
  17   6   7       43.38       51.24      4.99 o 
  18   6   7        8.83        4.50      2.85 o 
  19   6   7        0.38        3.06      3.21 o 
  20   6   7       97.47      106.81      6.53 o 
  21   6   7        0.40       -1.90      2.43 o 
  22   6   7      109.18      128.60     12.22 o 
  23   6   7        0.18       -0.73      4.55 o 
   1   7   7        0.06       -0.03      2.08 o 
   2   7   7      175.15      204.73      6.67 o 
   3   7   7       64.85       67.88      4.43 o 
   4   7   7       27.00       32.80      4.59 o 
   5   7   7       34.97       42.23      3.93 o 
   6   7   7       35.19       39.00      3.74 o 
   7   7   7      136.17      145.59      7.18 o 
   8   7   7        0.27       -0.05      2.58 o 
   9   7   7        0.19        5.64      3.28 o 
  10   7   7        8.45        9.72      3.79 o 
  11   7   7       97.19       99.31     12.90 o 
  12   7   7       52.25       48.19     10.17 o 
  13   7   7        7.20        6.09      3.31 o 
  14   7   7       11.39        9.40      2.65 o 
  15   7   7        1.30        3.14      2.57 o 
  16   7   7        5.18        6.44      3.10 o 
  17   7   7       46.38       50.03      9.38 o 
  18   7   7        1.59       -2.41      3.13 o 
  19   7   7        9.27        4.63      3.69 o 
  20   7   7       27.16       23.37      5.56 o 
  21   7   7        5.50        2.63      3.96 o 
   0   8   7      356.40      409.48     13.49 o 
   1   8   7      407.50      461.41     10.56 o 
   2   8   7       58.45       42.31      5.84 o 
   3   8   7       30.06       23.07      3.87 o 
   4   8   7       69.51       55.02      6.82 o 
   5   8   7        0.37        1.54      2.18 o 
   6   8   7      161.86      192.12      8.34 o 
   7   8   7        4.86        3.11      2.29 o 
   8   8   7        4.35        1.68      2.19 o 
   9   8   7       18.86       20.62      4.54 o 
  10   8   7        9.81        9.28      4.55 o 
  11   8   7        0.00        4.24      3.53 o 
  12   8   7        0.02       -1.45      2.76 o 
  13   8   7        4.37        5.90      3.76 o 
  14   8   7       45.43       35.22      8.45 o 
  15   8   7       30.33       27.20      6.18 o 
  16   8   7       13.77       13.11      5.24 o 
  17   8   7        1.04       -0.34      3.13 o 
  18   8   7       42.19       36.65     11.12 o 
   1   9   7        1.55        1.61      2.46 o 
   2   9   7        0.22       -1.92      2.59 o 
   3   9   7       81.56       82.70     15.67 o 
   4   9   7       73.69       85.51     19.92 o 
   5   9   7       22.37       21.66      6.91 o 
   6   9   7        7.40        7.58      4.22 o 
   7   9   7       25.39       18.12      6.26 o 
   8   9   7        0.08       -0.35      4.38 o 
   9   9   7        3.23        2.31      4.09 o 
  10   9   7       23.41       31.23      7.22 o 
  11   9   7        0.03       -0.20      2.25 o 
  12   9   7        4.77        5.22      3.82 o 
  13   9   7        8.22        7.91      4.76 o 
  14   9   7        3.08        8.78      5.39 o 
  15   9   7       50.78       53.23      9.72 o 
   0  10   7        4.49       -1.85      6.48 o 
   1  10   7        0.02        0.24      4.69 o 
   2  10   7        1.88        2.12      4.99 o 
   3  10   7       18.52       17.99      6.68 o 
   4  10   7        0.01        0.41      4.06 o 
   5  10   7        0.11        0.11      3.31 o 
   6  10   7        2.12       -4.44      5.03 o 
   7  10   7        1.66       -0.76      3.42 o 
   8  10   7        0.10        3.33      4.06 o 
   9  10   7        1.52        2.60      4.18 o 
  10  10   7       22.88       24.67      6.15 o 
   0   0   8       20.56       28.22     10.07 o 
   1   0   8      443.48      423.36     17.95 o 
   2   0   8      139.08      163.80     11.56 o 
   3   0   8      358.57      318.00     14.32 o 
   4   0   8        5.46        5.16      5.14 o 
   5   0   8      190.06      227.22     14.45 o 
   6   0   8      190.87      229.31     12.04 o 
   7   0   8      170.09      190.86     10.88 o 
   8   0   8      177.50      180.72     11.17 o 
   9   0   8      411.93      466.02     14.73 o 
  10   0   8      539.29      515.95     15.37 o 
  11   0   8       23.59       25.02      7.29 o 
  12   0   8      603.06      619.10     15.70 o 
  13   0   8      734.71      813.21     19.32 o 
  14   0   8      271.86      269.96     11.52 o 
  15   0   8     1364.50     1653.01     30.07 o 
  16   0   8       72.30       78.45      7.79 o 
  17   0   8       47.43       56.41      6.64 o 
  18   0   8       27.20       23.52      4.94 o 
  19   0   8        1.04        2.77      3.56 o 
  20   0   8        0.37        0.73      3.29 o 
  21   0   8        2.23        3.32      3.36 o 
  22   0   8       29.18       21.25      5.25 o 
  23   0   8       46.35       73.15      8.66 o 
  24   0   8       96.41      117.43      7.31 o 
  25   0   8       17.28       15.40      8.47 o 
  26   0   8       47.92       45.88     15.06 o 
   1   1   8      100.22      100.61      6.89 o 
   2   1   8       53.40       63.73      5.73 o 
   3   1   8      196.61      238.79      9.04 o 
   4   1   8      268.20      302.10      9.86 o 
   5   1   8      148.24      164.60      7.32 o 
   6   1   8      108.36      124.36      7.19 o 
   7   1   8      944.43     1041.56     16.88 o 
   8   1   8       16.61       20.20      4.60 o 
   9   1   8      179.15      196.03      8.69 o 
  10   1   8      719.10      788.69     14.63 o 
  11   1   8       24.60       26.29      4.51 o 
  12   1   8       38.31       36.82      4.18 o 
  13   1   8       14.44       15.22      3.80 o 
  14   1   8      188.24      212.39      7.87 o 
  15   1   8      208.43      213.83      7.11 o 
  16   1   8       12.09       15.01      3.79 o 
  17   1   8        3.22        1.27      2.62 o 
  18   1   8       35.13       43.08      4.10 o 
  19   1   8        2.18        2.86      2.49 o 
  20   1   8        7.85        5.59      2.61 o 
  21   1   8       79.80       78.75      7.23 o 
  22   1   8       10.13        7.51      2.95 o 
  23   1   8        9.03        9.45      2.69 o 
  24   1   8       62.19       68.02      5.97 o 
  25   1   8        3.29        4.92      3.43 o 
  26   1   8        1.74       -3.84      4.18 o 
   0   2   8      393.10      442.18     15.90 o 
   1   2   8       58.63       75.75      5.64 o 
   2   2   8       69.69       76.47      6.77 o 
   3   2   8      251.20      290.36      8.63 o 
   4   2   8       16.69       20.33      4.48 o 
   5   2   8        0.11        0.50      2.81 o 
   6   2   8       26.17       40.73      5.25 o 
   7   2   8      173.81      210.27      9.18 o 
   8   2   8       14.69       20.40      4.99 o 
   9   2   8       23.71       22.42      4.12 o 
  10   2   8       74.02       97.50      5.31 o 
  11   2   8        4.58        5.73      3.16 o 
  12   2   8       43.07       43.21      4.62 o 
  13   2   8      289.49      287.28      8.49 o 
  14   2   8      157.87      174.91      6.29 o 
  15   2   8      159.38      186.87      6.71 o 
  16   2   8       91.26       98.41      5.48 o 
  17   2   8       14.86       11.35      3.07 o 
  18   2   8        7.41        4.28      2.43 o 
  19   2   8       10.93        8.95      2.74 o 
  20   2   8        0.14        2.21      2.35 o 
  21   2   8        1.91        1.59      2.11 o 
  22   2   8       22.84       19.65      4.01 o 
  23   2   8        0.98        5.03      3.34 o 
  24   2   8       82.67      118.89      7.61 o 
  25   2   8       25.10       12.66      4.63 o 
  26   2   8       10.57        6.24      4.09 o 
   1   3   8       84.10       82.93      6.10 o 
   2   3   8      669.86      697.16     13.05 o 
   3   3   8      113.51      118.84      7.24 o 
   4   3   8      373.73      416.65     11.28 o 
   5   3   8       53.49       61.70      6.28 o 
   6   3   8       24.24       22.64      4.84 o 
   7   3   8      325.30      322.57      9.24 o 
   8   3   8       63.54       74.31      5.29 o 
   9   3   8       62.30       58.95      4.97 o 
  10   3   8      102.42      115.45      6.23 o 
  11   3   8       17.68       22.11      3.71 o 
  12   3   8       69.08       61.98      4.89 o 
  13   3   8       91.87       82.43      5.35 o 
  14   3   8        4.36        7.90      3.02 o 
  15   3   8      234.40      289.92      7.89 o 
  16   3   8      162.08      198.07      6.27 o 
  17   3   8        1.34        3.53      2.33 o 
  18   3   8       45.42       44.58      6.36 o 
  19   3   8        0.01       -0.17      2.23 o 
  20   3   8        0.06       -2.06      2.06 o 
  21   3   8       30.20       32.01      4.61 o 
  22   3   8       31.16       34.18      4.94 o 
  23   3   8       37.78       36.17      7.02 o 
  24   3   8       27.68       20.81      4.40 o 
  25   3   8        5.93        4.42      3.50 o 
   0   4   8       35.63       38.27      7.08 o 
   1   4   8       30.83       29.56      5.23 o 
   2   4   8        7.01        7.00      4.19 o 
   3   4   8      293.99      338.30     10.67 o 
   4   4   8      223.73      253.82      8.64 o 
   5   4   8      167.04      188.77      7.21 o 
   6   4   8      653.69      748.48     13.66 o 
   7   4   8        1.62        2.26      2.97 o 
   8   4   8       21.28       21.13      4.00 o 
   9   4   8      135.76      170.94      6.86 o 
  10   4   8        5.31        3.88      3.36 o 
  11   4   8      209.61      245.67      8.18 o 
  12   4   8        0.02       -0.55      2.66 o 
  13   4   8       20.77       24.01      4.52 o 
  14   4   8      107.35      120.27      5.58 o 
  15   4   8      256.42      334.47      8.99 o 
  16   4   8       87.86       99.61      5.27 o 
  17   4   8       14.29       10.41      3.43 o 
  18   4   8       18.33       19.25      3.36 o 
  19   4   8       79.18       95.59     10.01 o 
  20   4   8        5.65        3.77      2.11 o 
  21   4   8        1.63        4.45      2.99 o 
  22   4   8       18.42       15.56      4.13 o 
  23   4   8       83.36      113.55     15.87 o 
  24   4   8        0.81        1.32      3.15 o 
   1   5   8      125.28      135.87      7.77 o 
   2   5   8       46.10       48.49      6.13 o 
   3   5   8      137.67      169.11      7.30 o 
   4   5   8        1.78        2.75      3.25 o 
   5   5   8       42.56       37.59      4.71 o 
   6   5   8        0.07       -1.22      2.82 o 
   7   5   8       63.98       60.91      5.39 o 
   8   5   8       23.89       21.64      4.05 o 
   9   5   8       83.92      107.60      5.88 o 
  10   5   8       10.31       10.71      3.91 o 
  11   5   8       39.75       49.55      4.81 o 
  12   5   8       57.05       69.72      5.60 o 
  13   5   8        3.67       -1.64      2.97 o 
  14   5   8        0.34       -0.21      2.25 o 
  15   5   8        9.41       12.12      3.49 o 
  16   5   8       14.16       19.96      3.73 o 
  17   5   8       41.10       33.01      3.86 o 
  18   5   8        2.23        4.30      2.38 o 
  19   5   8       46.29       39.14      7.18 o 
  20   5   8        1.28        0.51      2.25 o 
  21   5   8        5.66        1.28      2.61 o 
  22   5   8        1.93        2.66      2.73 o 
  23   5   8        1.22        0.49      2.67 o 
   0   6   8       67.92       90.97      7.85 o 
   1   6   8       71.69       74.43      6.19 o 
   2   6   8      166.74      194.76      8.24 o 
   3   6   8        0.40        1.35      3.14 o 
   4   6   8       92.30      103.26      7.58 o 
   5   6   8        1.56       -2.66      3.19 o 
   6   6   8        0.29       -0.85      2.77 o 
   7   6   8        0.24        3.44      3.71 o 
   8   6   8        2.17        0.64      3.09 o 
   9   6   8        2.75       10.30      4.00 o 
  10   6   8        0.18        1.45      2.96 o 
  11   6   8       38.42       39.27      5.04 o 
  12   6   8        3.52        1.50      3.12 o 
  13   6   8       21.02       16.14      4.51 o 
  14   6   8       39.33       48.17      6.39 o 
  15   6   8        2.48        0.45      2.00 o 
  16   6   8       17.39        8.28      3.45 o 
  17   6   8      132.99      157.45      8.49 o 
  18   6   8       36.22       33.37      6.90 o 
  19   6   8        4.62        4.94      3.27 o 
  20   6   8        3.44        4.20      3.36 o 
  21   6   8       44.48       38.73      7.53 o 
   1   7   8       48.33       39.77      4.33 o 
   2   7   8       21.28       15.64      3.54 o 
   3   7   8       25.79       20.46      4.03 o 
   4   7   8      299.19      361.20      9.09 o 
   5   7   8        0.42        0.05      2.27 o 
   6   7   8       11.42       14.40      4.74 o 
   7   7   8        3.84        2.11      3.08 o 
   8   7   8       12.64        9.26      4.00 o 
   9   7   8        9.10        6.07      3.95 o 
  10   7   8       54.53       66.38     11.24 o 
  11   7   8       12.89        4.93      3.82 o 
  12   7   8        5.50        4.50      3.79 o 
  13   7   8        3.76        3.51      3.24 o 
  14   7   8        1.17        0.98      3.04 o 
  15   7   8       42.34       34.02      7.22 o 
  16   7   8       44.54       59.90      8.88 o 
  17   7   8        0.60        3.61      4.05 o 
  18   7   8       14.78        9.67      4.47 o 
  19   7   8        0.32        1.25      3.67 o 
   0   8   8        0.01        3.43      4.08 o 
   1   8   8       27.39       19.25      4.33 o 
   2   8   8       88.54       69.00     11.78 o 
   3   8   8      132.52      166.60      7.30 o 
   4   8   8       13.67        8.40      3.30 o 
   5   8   8       20.65       18.19      4.35 o 
   6   8   8       36.31       21.67      5.83 o 
   7   8   8       36.21       29.73      8.40 o 
   8   8   8        0.09        3.20      2.54 o 
   9   8   8        9.42        5.48      5.03 o 
  10   8   8       67.30       73.79     11.71 o 
  11   8   8        2.83        6.87      4.59 o 
  12   8   8       14.52        6.38      3.95 o 
  13   8   8       50.10       56.93     10.52 o 
  14   8   8        5.24        5.47      3.82 o 
  15   8   8       18.03       18.98      5.82 o 
  16   8   8       45.46       28.34      8.00 o 
   1   9   8        5.19        4.23      3.05 o 
   2   9   8        0.14        1.03      2.50 o 
   3   9   8        0.15        0.73      4.17 o 
   4   9   8       21.14       13.39      5.28 o 
   5   9   8       11.95       12.05      4.96 o 
   6   9   8       48.63       47.79     11.53 o 
   7   9   8       13.12       12.10      6.09 o 
   8   9   8       44.44       24.47     11.39 o 
   9   9   8       76.13       81.38     13.75 o 
  10   9   8       15.06       16.25      6.14 o 
  11   9   8       27.33       20.91      6.30 o 
  12   9   8        8.14        7.14      4.10 o 
   0  10   8       11.59        2.86      7.79 o 
   1  10   8        4.83        3.35      5.85 o 
   2  10   8       12.05        5.87      6.57 o 
   3  10   8        0.12        2.66      5.46 o 
   4  10   8       33.77       29.33      7.68 o 
   5  10   8       30.18       27.68      9.06 o 
   1   1   9        3.57       11.38      4.63 o 
   2   1   9       10.96       10.28      4.75 o 
   3   1   9      104.70      134.81      8.16 o 
   4   1   9     1145.73     1275.11     20.90 o 
   5   1   9       75.81       88.05      7.71 o 
   6   1   9       31.90       32.66      5.51 o 
   7   1   9      123.20      130.88      7.26 o 
   8   1   9      194.92      224.03      9.47 o 
   9   1   9       32.13       35.08      5.22 o 
  10   1   9      231.00      257.49      9.18 o 
  11   1   9       32.85       49.17      4.98 o 
  12   1   9       93.29      108.90      5.92 o 
  13   1   9        0.04        0.62      2.37 o 
  14   1   9       23.27       18.09      4.17 o 
  15   1   9       12.05       10.08      3.47 o 
  16   1   9      204.85      243.05      8.15 o 
  17   1   9        1.53        2.32      2.64 o 
  18   1   9      187.45      223.10      7.29 o 
  19   1   9       21.91        6.82      3.54 o 
  20   1   9        4.59        4.32      3.16 o 
  21   1   9        2.62        0.34      2.45 o 
  22   1   9       18.64        9.69      3.16 o 
  23   1   9       50.98       51.56      8.45 o 
  24   1   9       24.15       18.03      4.88 o 
  25   1   9        8.40        6.29      3.75 o 
   0   2   9       83.21       85.33     10.47 o 
   1   2   9       71.17       67.57      6.21 o 
   2   2   9      201.13      227.73     10.11 o 
   3   2   9       52.50       82.66      7.06 o 
   4   2   9      358.19      429.93     11.56 o 
   5   2   9      601.12      647.04     14.36 o 
   6   2   9       10.21       10.98      4.63 o 
   7   2   9      332.27      394.00     10.66 o 
   8   2   9       27.16       30.82      5.14 o 
   9   2   9        6.15       11.03      4.20 o 
  10   2   9        7.46        5.80      3.59 o 
  11   2   9       92.03      100.08      6.40 o 
  12   2   9        0.02        3.37      3.18 o 
  13   2   9        7.03        7.58      3.50 o 
  14   2   9        9.28        7.74      3.57 o 
  15   2   9        7.42       17.21      3.74 o 
  16   2   9       22.75       17.60      4.32 o 
  17   2   9      179.18      230.72      7.43 o 
  18   2   9       83.51       94.89     10.23 o 
  19   2   9        0.42       -0.45      2.43 o 
  20   2   9        5.16        3.53      3.09 o 
  21   2   9        0.18        1.37      2.52 o 
  22   2   9       11.38        1.69      2.43 o 
  23   2   9       62.49       83.68     10.54 o 
  24   2   9        8.58       13.36      4.31 o 
   1   3   9      121.10      132.04      7.73 o 
   2   3   9        0.39       -1.07      3.41 o 
   3   3   9      130.80      142.88      8.11 o 
   4   3   9      621.51      679.79     14.63 o 
   5   3   9      164.08      183.88      9.68 o 
   6   3   9       49.46       44.90      5.86 o 
   7   3   9       79.24       70.84      5.89 o 
   8   3   9       69.78      106.16      6.25 o 
   9   3   9        1.65       -2.99      3.17 o 
  10   3   9        5.19        7.68      3.58 o 
  11   3   9       49.76       41.71      5.02 o 
  12   3   9        0.20        0.69      2.49 o 
  13   3   9       83.76       92.35      8.29 o 
  14   3   9       16.21       12.96      3.88 o 
  15   3   9        0.96        3.96      2.98 o 
  16   3   9       12.84       10.42      3.34 o 
  17   3   9       35.55       19.44      5.20 o 
  18   3   9       35.70       21.36      5.98 o 
  19   3   9       56.42       34.65      9.27 o 
  20   3   9        0.25       -1.69      2.62 o 
  21   3   9        0.01       -1.48      2.90 o 
  22   3   9        0.13        0.01      2.76 o 
  23   3   9        2.90        5.31      3.76 o 
   0   4   9        0.26       -1.92      5.16 o 
   1   4   9        8.45        5.25      4.18 o 
   2   4   9      163.19      170.17      8.26 o 
   3   4   9        0.41        3.10      3.51 o 
   4   4   9      282.16      304.98     10.77 o 
   5   4   9        1.76        1.19      3.09 o 
   6   4   9        0.60        0.41      2.65 o 
   7   4   9       58.51       72.93      5.89 o 
   8   4   9       75.93      106.93      8.46 o 
   9   4   9      125.75      142.87      7.34 o 
  10   4   9        0.37        0.07      2.42 o 
  11   4   9        0.52        5.78      3.74 o 
  12   4   9       20.03       12.95      4.03 o 
  13   4   9        2.09        0.78      3.17 o 
  14   4   9        0.74        1.27      3.13 o 
  15   4   9      196.36      248.27      7.99 o 
  16   4   9       70.97       58.86     11.63 o 
  17   4   9        1.08        0.91      2.43 o 
  18   4   9        5.84        7.24      3.21 o 
  19   4   9       11.30        7.66      3.43 o 
  20   4   9        1.63       -0.17      3.33 o 
  21   4   9        9.88       12.45      4.07 o 
  22   4   9       10.87        9.78      4.53 o 
   1   5   9        3.85        2.22      3.98 o 
   2   5   9      102.44      134.99      7.91 o 
   3   5   9        8.59        8.85      4.12 o 
   4   5   9       81.84       95.47      6.81 o 
   5   5   9       74.56       78.78      6.53 o 
   6   5   9        5.98        3.38      3.51 o 
   7   5   9      240.24      294.22      9.98 o 
   8   5   9        4.20        6.51      4.40 o 
   9   5   9      120.57      120.71      8.19 o 
  10   5   9       84.41      111.26      7.50 o 
  11   5   9        5.23        7.91      4.42 o 
  12   5   9      103.17      125.61     13.93 o 
  13   5   9        6.46        4.69      3.81 o 
  14   5   9       20.77       14.57      3.96 o 
  15   5   9       16.33        9.84      3.73 o 
  16   5   9       96.00      136.75     11.88 o 
  17   5   9       97.12       79.10     20.70 o 
  18   5   9        0.10       -0.90      2.62 o 
  19   5   9       13.74        7.05      4.05 o 
  20   5   9        1.68       -1.06      3.13 o 
  21   5   9        4.69        4.21      3.69 o 
   0   6   9        3.88        5.29      4.13 o 
   1   6   9       82.80       95.10      6.47 o 
   2   6   9        1.72       -0.29      3.20 o 
   3   6   9        1.77        7.79      4.06 o 
   4   6   9        3.30        4.33      4.25 o 
   5   6   9      575.00      657.49     15.50 o 
   6   6   9       15.20        6.74      4.33 o 
   7   6   9       28.08       31.13      5.83 o 
   8   6   9       21.68       15.35      5.06 o 
   9   6   9      188.15      214.04      8.68 o 
  10   6   9        5.59        6.42      4.07 o 
  11   6   9       15.93       13.05      5.16 o 
  12   6   9       46.39       43.46     10.21 o 
  13   6   9      117.96      112.92     14.84 o 
  14   6   9        1.60       -0.04      2.70 o 
  15   6   9       89.99       98.34     10.99 o 
  16   6   9       30.88       23.08      4.83 o 
  17   6   9       52.53       59.18     11.30 o 
  18   6   9        0.53        2.53      3.23 o 
  19   6   9        0.86        0.54      2.77 o 
   1   7   9       11.75       11.80      3.88 o 
   2   7   9      167.11      177.15     15.69 o 
   3   7   9       63.04       68.19     11.84 o 
   4   7   9       24.15       18.47      4.34 o 
   5   7   9      153.45      158.34     11.03 o 
   6   7   9        0.55        2.09      3.68 o 
   7   7   9       67.02       35.65      9.76 o 
   8   7   9        0.04       -1.07      4.01 o 
   9   7   9       12.73       11.72      4.97 o 
  10   7   9       22.57       21.26      5.49 o 
  11   7   9        1.39        2.37      3.91 o 
  12   7   9        0.15       -1.92      3.43 o 
  13   7   9       31.48       22.08      7.24 o 
  14   7   9       57.68       50.58     10.09 o 
  15   7   9        1.79        2.51      3.58 o 
  16   7   9       18.77       19.57      4.73 o 
  17   7   9        7.34        8.42      4.76 o 
   0   8   9      127.28      165.25     21.77 o 
   1   8   9       10.42        2.69      3.45 o 
   2   8   9       56.75       47.81      8.62 o 
   3   8   9      250.15      317.03      9.95 o 
   4   8   9        0.29        1.57      3.40 o 
   5   8   9       73.22       61.19     11.20 o 
   6   8   9        0.34        1.37      2.53 o 
   7   8   9        0.27       -2.13      3.68 o 
   8   8   9        2.40        2.69      3.84 o 
   9   8   9        0.35        3.09      4.09 o 
  10   8   9       11.30       16.30      5.99 o 
  11   8   9       21.46        3.24      4.71 o 
  12   8   9        2.16        0.92      3.92 o 
  13   8   9        5.63        7.19      4.53 o 
  14   8   9       28.74       19.84      6.69 o 
   1   9   9        4.50       -2.97      3.66 o 
   2   9   9        6.47        4.76      4.71 o 
   3   9   9        4.47       -1.64      4.09 o 
   4   9   9       16.22       16.53      6.00 o 
   5   9   9        0.07       -0.38      3.51 o 
   6   9   9        0.01       10.02      5.85 o 
   7   9   9        0.00        4.97      4.69 o 
   8   9   9        2.86        6.52      5.16 o 
   0   0  10       24.24       13.74      9.22 o 
   1   0  10        1.36       -0.23      4.09 o 
   2   0  10      102.18      119.54     10.87 o 
   3   0  10        2.49        6.69      7.44 o 
   4   0  10      289.04      333.21     14.76 o 
   5   0  10        8.06       10.25      6.23 o 
   6   0  10       97.38      126.07     11.35 o 
   7   0  10      193.55      198.50     16.79 o 
   8   0  10      275.63      289.24     14.10 o 
   9   0  10        2.12        7.58      5.74 o 
  10   0  10       85.07       74.25     15.26 o 
  11   0  10      479.79      593.51     19.16 o 
  12   0  10      156.40      181.06     11.21 o 
  13   0  10        4.62        3.49      4.59 o 
  14   0  10      140.72      117.56     30.34 o 
  15   0  10       77.17       88.53     23.91 o 
  16   0  10      178.80      195.66     11.54 o 
  17   0  10        9.00       12.58      5.72 o 
  18   0  10      235.63      315.79     13.53 o 
  19   0  10        1.81        4.20      5.24 o 
  20   0  10        1.69        1.79      4.33 o 
  21   0  10       14.20        7.64      5.60 o 
  22   0  10        9.31        0.47      4.60 o 
  23   0  10       24.99       11.37      6.58 o 
   1   1  10       40.50       48.24      6.45 o 
   2   1  10       19.86       15.38      5.12 o 
   3   1  10        2.10       -1.00      3.50 o 
   4   1  10       21.08       20.84      5.19 o 
   5   1  10       45.62       57.09      6.75 o 
   6   1  10      455.05      546.88     14.63 o 
   7   1  10       47.87       43.45      6.48 o 
   8   1  10      338.19      393.13     11.43 o 
   9   1  10        1.86        4.73      4.33 o 
  10   1  10        1.19        1.52      3.65 o 
  11   1  10       94.25      108.71     13.12 o 
  12   1  10      207.06      255.64      9.78 o 
  13   1  10       20.00       22.15      4.64 o 
  14   1  10        4.25        5.02      3.79 o 
  15   1  10       62.95       60.53     11.80 o 
  16   1  10      208.67      250.46      8.79 o 
  17   1  10        0.12       -0.22      2.46 o 
  18   1  10       38.65       16.23      5.73 o 
  19   1  10       45.56       23.72      8.42 o 
  20   1  10       66.30       -0.96      4.36 o 
  21   1  10        6.98        4.22      3.43 o 
  22   1  10       15.34       13.42      5.38 o 
  23   1  10        4.66        3.45      3.58 o 
   0   2  10       63.05       58.57     10.00 o 
   1   2  10        3.25        5.90      4.54 o 
   2   2  10       66.23       78.14      7.03 o 
   3   2  10       15.44       13.72      4.95 o 
   4   2  10       23.08       20.29      5.39 o 
   5   2  10        2.46        0.18      2.93 o 
   6   2  10        2.94       -0.24      2.79 o 
   7   2  10        6.05        6.02      4.09 o 
   8   2  10       51.01       53.85      6.02 o 
   9   2  10        0.27        1.65      3.60 o 
  10   2  10       96.52       84.84      9.93 o 
  11   2  10        1.20        1.69      3.02 o 
  12   2  10        3.11        1.95      3.41 o 
  13   2  10        0.11        0.04      2.71 o 
  14   2  10       13.27        7.11      3.82 o 
  15   2  10        0.48       -0.33      2.36 o 
  16   2  10      168.47      184.57     10.81 o 
  17   2  10        5.39        4.19      3.48 o 
  18   2  10       29.06        9.09      3.74 o 
  19   2  10       13.94        6.25      3.81 o 
  20   2  10        4.19        1.51      2.96 o 
  21   2  10        9.44        6.46      3.56 o 
  22   2  10        6.36        4.67      4.25 o 
   1   3  10       69.23       86.06      7.97 o 
   2   3  10       48.94       66.49      6.60 o 
   3   3  10       16.66       11.23      4.99 o 
   4   3  10      374.01      405.48     13.43 o 
   5   3  10       11.31        8.72      5.47 o 
   6   3  10       25.95       27.36      5.39 o 
   7   3  10       28.85       29.36      5.54 o 
   8   3  10        0.55        3.43      3.34 o 
   9   3  10        0.02        1.18      3.11 o 
  10   3  10       80.34       70.61      9.86 o 
  11   3  10       15.07       18.63      4.37 o 
  12   3  10       90.22      114.68     12.68 o 
  13   3  10       11.56        9.94      4.45 o 
  14   3  10        0.20       -2.86      3.30 o 
  15   3  10        4.85        1.39      2.71 o 
  16   3  10       12.92        5.04      3.61 o 
  17   3  10        2.92        1.90      2.95 o 
  18   3  10      100.46       91.97     20.19 o 
  19   3  10       25.06       11.41      4.56 o 
  20   3  10        0.01       -1.05      2.86 o 
  21   3  10        0.61        1.36      3.93 o 
   0   4  10       30.07       45.39      9.81 o 
   1   4  10        4.96        5.71      4.41 o 
   2   4  10        1.10       -2.64      4.36 o 
   3   4  10      262.99      329.79     11.51 o 
   4   4  10       50.82       47.82      6.40 o 
   5   4  10       51.71       54.42      6.78 o 
   6   4  10      107.91      144.09      7.89 o 
   7   4  10       39.44       35.06      5.48 o 
   8   4  10       15.02       16.82      4.95 o 
   9   4  10       32.88       33.31      5.55 o 
  10   4  10        2.52        0.93      3.26 o 
  11   4  10       40.74       31.33      8.39 o 
  12   4  10       58.41       39.10     12.55 o 
  13   4  10        2.71       -0.91      3.06 o 
  14   4  10        0.06        0.69      2.74 o 
  15   4  10        0.52        1.24      3.16 o 
  16   4  10       21.83        7.30      4.25 o 
  17   4  10       29.82       19.63      5.86 o 
  18   4  10       42.54       35.95     10.53 o 
  19   4  10       16.65        4.89      3.45 o 
  20   4  10       10.62       -2.78      5.15 o 
   1   5  10        2.07        1.57      4.36 o 
   2   5  10        6.41        8.12      5.53 o 
   3   5  10        0.00       -0.95      3.65 o 
   4   5  10       17.80       16.60      5.11 o 
   5   5  10       12.22       12.27      4.62 o 
   6   5  10       17.28       15.55      5.37 o 
   7   5  10        2.36        2.44      3.68 o 
   8   5  10        6.64        2.93      3.92 o 
   9   5  10        0.22       -1.52      3.78 o 
  10   5  10       14.89        7.73      4.84 o 
  11   5  10        0.82       -0.48      2.61 o 
  12   5  10       19.13        6.35      4.76 o 
  13   5  10       21.30       14.25      4.90 o 
  14   5  10        1.82        2.36      3.43 o 
  15   5  10       58.31       52.03     13.94 o 
  16   5  10        0.52        0.43      3.16 o 
  17   5  10        0.02       -1.82      3.63 o 
  18   5  10        4.15        5.42      3.45 o 
  19   5  10       49.88       47.32     13.36 o 
   0   6  10        0.05       -3.76      6.78 o 
   1   6  10        8.87        6.06      4.03 o 
   2   6  10        0.90        3.48      3.59 o 
   3   6  10       48.07       36.27      8.76 o 
   4   6  10        1.16        0.31      3.19 o 
   5   6  10       30.94       17.06      5.20 o 
   6   6  10       27.87       13.66      5.81 o 
   7   6  10       63.58       52.48     12.56 o 
   8   6  10       33.18       23.98      6.87 o 
   9   6  10        8.87        5.55      4.74 o 
  10   6  10       10.73        2.70      3.85 o 
  11   6  10        4.53        1.46      3.47 o 
  12   6  10        1.38        4.21      4.16 o 
  13   6  10        8.69        2.95      4.17 o 
  14   6  10        9.56        7.43      4.27 o 
  15   6  10        7.47        6.03      3.95 o 
  16   6  10       37.55       34.74      7.95 o 
  17   6  10       18.57        9.45      4.55 o 
   1   7  10        0.12        2.52      3.47 o 
   2   7  10       55.27       49.28     10.26 o 
   3   7  10        7.43        5.03      3.73 o 
   4   7  10        6.61        2.59      3.38 o 
   5   7  10       58.10       29.85      9.04 o 
   6   7  10        0.24        0.87      3.75 o 
   7   7  10       90.29       97.15     15.55 o 
   8   7  10        7.29        6.31      4.86 o 
   9   7  10        0.38        2.23      4.45 o 
  10   7  10        1.57        1.65      4.26 o 
  11   7  10        6.05        4.75      4.95 o 
  12   7  10        6.18        0.80      3.86 o 
  13   7  10       39.72       37.32     10.24 o 
  14   7  10        0.05        1.03      2.91 o 
   0   8  10       36.14       48.22      8.19 o 
   1   8  10       13.76       10.86      4.69 o 
   2   8  10        0.08        0.79      3.03 o 
   3   8  10       79.34       76.72     13.27 o 
   4   8  10        0.47       -2.03      3.64 o 
   5   8  10        0.29        0.34      3.34 o 
   6   8  10       17.63       19.67      5.47 o 
   7   8  10        0.01       -0.22      3.11 o 
   8   8  10        6.16        5.01      5.12 o 
   9   8  10        6.84        8.35      5.60 o 
  10   8  10        1.61        5.40      5.32 o 
   1   1  11      135.91      175.71      9.33 o 
   2   1  11       20.94       14.65      5.61 o 
   3   1  11        0.07        0.02      3.16 o 
   4   1  11      119.83      127.57      9.34 o 
   5   1  11      109.72      107.88     16.55 o 
   6   1  11        3.87        2.77      4.75 o 
   7   1  11       65.19       62.48      9.72 o 
   8   1  11       29.96       18.93      5.33 o 
   9   1  11        8.94       11.41      5.35 o 
  10   1  11        0.18        2.92      4.10 o 
  11   1  11       27.68       16.93      6.80 o 
  12   1  11       22.54       11.95      4.94 o 
  13   1  11       20.08       11.58      4.54 o 
  14   1  11        2.81        2.58      3.50 o 
  15   1  11       29.30       10.85      4.74 o 
  16   1  11        7.99        3.66      3.89 o 
  17   1  11        0.01       -1.14      3.08 o 
  18   1  11        0.02        1.02      2.99 o 
  19   1  11       35.95        0.52      3.37 o 
  20   1  11       13.20        6.07      4.19 o 
   0   2  11      347.86      471.01     19.01 o 
   1   2  11       35.76       31.83      6.64 o 
   2   2  11        1.04       -0.24      3.68 o 
   3   2  11      210.15      227.74     10.05 o 
   4   2  11      112.96      137.29      9.05 o 
   5   2  11        3.38       -1.19      3.42 o 
   6   2  11       18.06       11.13      5.29 o 
   7   2  11        6.24        3.08      3.98 o 
   8   2  11       45.94       40.75      9.19 o 
   9   2  11       12.88        8.43      4.96 o 
  10   2  11        0.07        0.31      2.86 o 
  11   2  11        4.42        1.16      3.14 o 
  12   2  11       36.13       21.30      7.81 o 
  13   2  11       21.02        6.69      4.22 o 
  14   2  11       16.68       10.07      4.60 o 
  15   2  11        0.15       -0.04      2.50 o 
  16   2  11        0.83        0.40      2.99 o 
  17   2  11        0.65        2.97      3.77 o 
  18   2  11        1.29        5.11      4.13 o 
  19   2  11       35.86       13.23      5.49 o 
  20   2  11       26.93        2.53      3.76 o 
   1   3  11       47.65       55.97      7.15 o 
   2   3  11        7.86       11.91      5.20 o 
   3   3  11       30.12       34.03      6.44 o 
   4   3  11       39.09       49.42      7.06 o 
   5   3  11        1.75        2.60      4.80 o 
   6   3  11        3.87        6.11      5.45 o 
   7   3  11        6.26        0.91      3.96 o 
   8   3  11        1.92        0.41      2.96 o 
   9   3  11       42.37       17.52      8.97 o 
  10   3  11        1.26       -0.70      3.16 o 
  11   3  11        0.11       -1.35      3.51 o 
  12   3  11       11.81        2.95      3.86 o 
  13   3  11       19.70        4.87      4.49 o 
  14   3  11        2.43        1.16      2.97 o 
  15   3  11       15.32        5.80      3.88 o 
  16   3  11        0.33        1.79      3.35 o 
  17   3  11        2.46       -1.15      3.03 o 
  18   3  11        1.20        4.84      3.57 o 
  19   3  11        4.71        4.74      4.08 o 
   0   4  11       20.91       20.70      9.63 o 
   1   4  11       12.12        9.63      5.06 o 
   2   4  11        2.34        3.08      4.56 o 
   3   4  11        9.99        9.79      5.35 o 
   4   4  11       24.70       17.07      5.89 o 
   5   4  11       49.16       31.01     10.37 o 
   6   4  11       48.68       37.41      8.50 o 
   7   4  11        7.25        3.41      4.01 o 
   8   4  11        0.39        3.50      4.26 o 
   9   4  11        0.87       -2.07      3.96 o 
  10   4  11       20.95       11.20      4.79 o 
  11   4  11        9.43        2.49      4.03 o 
  12   4  11       12.81        8.53      4.46 o 
  13   4  11        0.04        1.48      3.28 o 
  14   4  11        0.82        3.32      3.76 o 
  15   4  11        8.39        5.98      3.91 o 
  16   4  11       14.79       15.32      4.92 o 
  17   4  11        3.07        3.85      4.12 o 
   1   5  11       11.07       11.39      6.07 o 
   2   5  11        0.17        3.85      4.73 o 
   3   5  11        0.34       -0.52      3.66 o 
   4   5  11        0.02       -0.57      3.29 o 
   5   5  11        6.59        7.75      4.97 o 
   6   5  11       85.83       40.73     13.53 o 
   7   5  11        0.08       -0.71      3.66 o 
   8   5  11        5.47        4.94      4.80 o 
   9   5  11       77.27       60.07     16.71 o 
  10   5  11        3.73       -2.32      3.93 o 
  11   5  11       24.18       10.38      4.96 o 
  12   5  11       55.37       18.62      8.56 o 
  13   5  11       52.73       46.29     13.62 o 
  14   5  11        0.22        0.45      3.71 o 
  15   5  11       10.13        9.34      4.78 o 
  16   5  11       35.03       20.43      6.66 o 
   0   6  11       60.46       54.50     22.13 o 
   1   6  11       38.80       31.73      8.01 o 
   2   6  11        4.62        3.07      4.59 o 
   3   6  11        6.06        4.10      4.67 o 
   4   6  11        0.32        1.92      4.12 o 
   5   6  11       14.55        6.16      5.07 o 
   6   6  11       15.96       10.24      5.38 o 
   7   6  11        5.19        5.57      5.05 o 
   8   6  11       82.28      103.21     15.69 o 
   9   6  11        2.08       -0.62      3.70 o 
  10   6  11        0.00        1.23      3.98 o 
  11   6  11       11.50        8.24      4.88 o 
  12   6  11       42.34       27.43      9.55 o 
  13   6  11       19.97       16.08      5.74 o 
   1   7  11        0.11        0.47      3.42 o 
   2   7  11        3.13        2.85      3.93 o 
   3   7  11        3.93        5.85      4.44 o 
   4   7  11        0.75        0.01      3.44 o 
   5   7  11       32.55       16.86      6.64 o 
   6   7  11        8.01        3.27      5.07 o 
   7   7  11       55.81       31.91     11.84 o 
   8   7  11        7.82        1.42      3.96 o 
   9   7  11       14.49        5.87      5.31 o 
   0   0  12       32.46       51.81     14.24 o 
   1   0  12       50.24       64.28     11.31 o 
   2   0  12       64.75       85.78     12.35 o 
   3   0  12        6.71       16.17      8.30 o 
   4   0  12      161.74      227.49     16.84 o 
   5   0  12      218.95      263.85     17.49 o 
   6   0  12       24.03       29.99      9.68 o 
   7   0  12       16.26       10.81      7.34 o 
   8   0  12       32.60       30.21      9.18 o 
   9   0  12       12.62       -0.73      5.75 o 
  10   0  12        0.08       -1.85      5.52 o 
  11   0  12        0.98       -1.93      5.48 o 
  12   0  12        0.54       -1.13      4.58 o 
  13   0  12       22.39        4.27      5.46 o 
  14   0  12        5.71        4.10      5.84 o 
  15   0  12        0.69       -1.81      4.88 o 
  16   0  12       57.64        7.66      7.93 o 
  17   0  12       13.56       -1.25      5.06 o 
   1   1  12       30.90       40.98      7.05 o 
   2   1  12      115.91      176.43     14.48 o 
   3   1  12       44.66       37.75      7.25 o 
   4   1  12       94.77      110.60      9.60 o 
   5   1  12      294.36      370.50     14.08 o 
   6   1  12       52.52       45.96      9.35 o 
   7   1  12       13.59        3.85      4.65 o 
   8   1  12       63.14       33.61     13.01 o 
   9   1  12       15.61        5.84      4.78 o 
  10   1  12       13.69        4.07      4.31 o 
  11   1  12        9.91        1.29      3.62 o 
  12   1  12        2.38       -0.04      2.93 o 
  13   1  12        0.15       -1.05      3.17 o 
  14   1  12        5.62        1.25      3.25 o 
  15   1  12       14.73        1.48      3.37 o 
  16   1  12        0.78        1.74      3.71 o 
  17   1  12       41.93       24.69      8.80 o 
   0   2  12        0.55        2.16      7.55 o 
   1   2  12       11.38        6.58      4.97 o 
   2   2  12       22.32       22.75      6.32 o 
   3   2  12       21.75       18.92      6.00 o 
   4   2  12       83.69       82.14     13.94 o 
   5   2  12        5.29        8.05      5.58 o 
   6   2  12        0.97       -0.64      3.93 o 
   7   2  12        6.05        2.08      4.45 o 
   8   2  12       26.15       13.41      6.45 o 
   9   2  12        1.95        2.71      4.17 o 
  10   2  12        0.09        0.72      3.25 o 
  11   2  12        0.85        1.13      3.55 o 
  12   2  12       17.67        1.69      3.67 o 
  13   2  12        2.02        1.08      3.31 o 
  14   2  12        8.76        1.63      3.56 o 
  15   2  12        4.72       -0.54      3.58 o 
  16   2  12       24.66       11.29      5.07 o 
  17   2  12        1.24        0.36      4.32 o 
   1   3  12       26.63       23.82      6.50 o 
   2   3  12        0.01        5.26      4.75 o 
   3   3  12        0.57        3.01      4.93 o 
   4   3  12        0.05        1.82      4.29 o 
   5   3  12        5.95        1.64      4.30 o 
   6   3  12        9.47       -0.43      3.45 o 
   7   3  12      130.48      141.62     27.07 o 
   8   3  12       15.89        2.36      4.31 o 
   9   3  12        4.00        1.77      4.61 o 
  10   3  12       17.25        7.77      5.21 o 
  11   3  12        0.02        1.75      3.59 o 
  12   3  12        3.36        1.14      3.46 o 
  13   3  12       45.18       -0.45      3.83 o 
  14   3  12        8.61       -0.53      3.32 o 
  15   3  12       29.60       19.44      7.50 o 
   0   4  12       35.90       23.85      9.28 o 
   1   4  12        8.21        3.42      4.78 o 
   2   4  12       21.76       17.15      6.98 o 
   3   4  12        0.55        2.40      4.78 o 
   4   4  12       10.33        4.62      4.89 o 
   5   4  12       12.74        5.29      5.39 o 
   6   4  12       22.11       20.01      6.06 o 
   7   4  12       16.71        9.93      5.31 o 
   8   4  12       64.53       57.48     15.92 o 
   9   4  12       27.48       10.48      5.80 o 
  10   4  12       25.78       13.11      6.06 o 
  11   4  12        0.59        1.88      3.92 o 
  12   4  12        0.10       -1.28      3.77 o 
  13   4  12       19.74        7.63      5.00 o 
  14   4  12       21.61       10.65      5.53 o 
   1   5  12        1.34       -0.48      4.53 o 
   2   5  12       25.82       15.70      7.18 o 
   3   5  12        0.21       -0.73      4.33 o 
   4   5  12       19.12       10.08      5.36 o 
   5   5  12        4.21       -0.39      3.67 o 
   6   5  12        0.97        0.84      3.82 o 
   7   5  12        0.10       -2.77      4.42 o 
   8   5  12        4.62        2.79      4.27 o 
   9   5  12        4.16        3.42      5.07 o 
  10   5  12        0.47        0.55      3.75 o 
  11   5  12        8.05        5.69      5.07 o 
  12   5  12        2.54        2.91      5.38 o 
   0   6  12       20.49       14.43     12.33 o 
   1   6  12       24.72       10.80      6.02 o 
   2   6  12        5.43        4.28      5.06 o 
   3   6  12        0.15       -2.00      4.69 o 
   4   6  12       10.94       11.30      6.13 o 
   5   6  12        4.12        1.57      4.56 o 
   6   6  12       34.83       16.26      7.14 o 
   7   6  12       20.33        9.23      6.44 o 
   8   6  12        0.22       -0.67      4.26 o 
   1   1  13       13.05       15.06      6.37 o 
   2   1  13        9.71       18.53      7.79 o 
   3   1  13        0.00       -5.61      6.21 o 
   4   1  13       21.48       24.15      6.87 o 
   5   1  13        3.71        6.02      5.13 o 
   6   1  13        0.18       -1.47      4.82 o 
   7   1  13        7.23        3.78      6.05 o 
   8   1  13       35.19       15.59      7.08 o 
   9   1  13        7.03        7.53      5.49 o 
  10   1  13        1.03        2.27      4.77 o 
  11   1  13        0.01       -0.43      4.25 o 
  12   1  13        0.97        1.39      4.07 o 
  13   1  13        5.88        2.30      4.48 o 
   0   2  13       34.38       38.33     10.48 o 
   1   2  13        0.62        8.55      6.19 o 
   2   2  13        2.43        2.31      5.14 o 
   3   2  13        5.57       10.06      6.02 o 
   4   2  13        0.10       -1.30      4.67 o 
   5   2  13        3.74       -2.39      4.52 o 
   6   2  13       18.78       14.33      6.31 o 
   7   2  13        1.95        1.80      4.42 o 
   8   2  13        4.20        1.65      4.63 o 
   9   2  13       17.48        9.05      5.65 o 
  10   2  13        5.11        1.79      4.39 o 
  11   2  13        0.70       -0.75      3.75 o 
  12   2  13        6.12       -0.32      3.42 o 
   1   3  13        1.80        2.78      5.39 o 
   2   3  13        2.64        0.66      4.31 o 
   3   3  13        2.41        3.28      4.97 o 
   4   3  13        0.95        1.64      4.63 o 
   5   3  13        4.61       -0.22      4.29 o 
   6   3  13        4.04        3.03      4.95 o 
   7   3  13        1.47       -0.81      4.06 o 
   8   3  13        0.95       -0.47      3.59 o 
   9   3  13        0.24        2.05      4.55 o 
  10   3  13        1.46        0.47      3.58 o 
  11   3  13        0.02       -1.17      3.95 o 
   0   4  13        0.80        6.16      8.73 o 
   1   4  13        2.86        2.75      5.63 o 
   2   4  13        2.30        3.27      5.78 o 
   3   4  13        0.30        0.70      4.57 o 
   4   4  13        1.24        3.80      5.69 o 
   5   4  13        0.07       -2.39      4.87 o 
   6   4  13        0.55       -2.17      4.38 o 
   7   4  13        3.20        2.67      4.51 o 
   8   4  13        5.86        2.54      4.91 o 
   1   5  13       13.53       10.42      7.47 o 
   2   5  13       12.92        5.68      6.25 o 
   3   5  13        0.93        4.59      5.34 o 
   4   5  13       15.24        5.32      5.44 o 
   0   0  14      100.37      147.86     34.88 o 
   1   0  14      221.02      316.55     24.31 o 
   2   0  14        1.29       -2.66      8.36 o 
   3   0  14       40.53       43.52     11.68 o 
   4   0  14       23.64       25.29     10.17 o 
   5   0  14       10.07        2.02      7.73 o 
   6   0  14       13.14        9.70     13.37 o 
   7   0  14        0.72       -8.04      8.16 o 
   1   1  14       31.82       32.70      8.97 o 
   2   1  14       13.09       22.75      8.02 o 
   3   1  14       45.99       41.97      8.05 o 
   4   1  14        0.01       -4.23      5.60 o 
   5   1  14        0.01       -0.31      4.77 o 
   6   1  14        4.82        6.65      5.94 o 
   0   2  14        4.31        6.06     10.35 o 
   1   2  14       47.54       61.44      9.61 o 
   2   2  14        2.15        2.10      4.95 o 
   3   2  14       22.82       25.36      7.98 o 
   4   2  14        2.41        5.87      6.75 o 
   5   2  14        3.19       10.98      8.58 o 
                                                 
